# Supplementary material for: Selection of Treatment Regimens for Recurrent Cervical Cancer
Source: Front Oncol. 2021 Feb 2;11:618485. doi: 10.3389/fonc.2021.618485 (PMC7884815; doi:10.3389/fonc.2021.618485)
Supplement: Supplementary file 1 [file DataSheet_1.xlsx]

## Sheet: Raw data
Supplement Raw data of the demographic and clinicopathological characteristics of cases with recurrent cervical cancer.
Patients No.	Characteristics of recurrent sites	Histological subtypes	Diagnostic regimens	Staging categories	Date of birth	Age of initial diagnosis	Date of initial diagnosis	Date of first recurrence diagnosis	DFS	FIGO 2009 staging	Recurrent sites in the initial diagnosis of FIGO stage IV patients	Histological differentiation of prmary squamous cell carcinoma/adenocarcinoma	Primary treatment regimens	Neoadjuvant therapy	Neoadjuvant therapy regimens	Definite adjuvant after primary treatment	Definite adjuvant after primary treatment regimens	Definite adjuvant after primary treatment regimens details	Surgical routes at the initial treatment	Surgical protocols for initial treatment	Ovarian reservation	Diagnostic regimens for recurrence - symptoms	Diagnostic regimens for recurrence - serum tumor markers	Diagnostic regimens for recurrence - imaging	Recurrent sites	Solitary recurrent site	recurrence confirmed by pathology	Untreated or elusive treatment	Radiotherapy	Surgery	Chemotherapy	Other	Combination therapy	Other treatment regimens	Multiple surgeries	Surgical procedures	Types of chemothrapy	Antiangiogenic therapy	Therapeutic effect	Types of antiangiogenesis	PR-PFS (months)	Disease progression once again	PR-OS (months)	Death or alive
CC000001	Only within pelvic cavity, multiply lesions	adenocarcinoma	Symptoms	Early stage	1973-08-13	44	2010-06-08	2018-05-01	96.1333	CIS			Surgery	No		No			Open surgery	Hysterectomy	Yes	abdominal pain			Iliac lymph nodes	No	No		Yes	No	No	No	No						PR		2.96667	Progression	14.2	Death
CC000002	Only within pelvic cavity, solitary lesion	squamous cell carcinoma	Physical examination	Early stage	1966-10-22	51	2017-06-28	2017-10-01	3.16667	IA1			Surgery	No		No			Open surgery	Hysterectomy	Yes				Vaginal stump	No	No		Yes	No	No	No	No						CR		26.4	Non-progression	30.2	Alive
CC000003	Only within pelvic cavity, solitary lesion	squamous cell carcinoma	Physical examination	Early stage	1941-03-12	74	2015-09-01	2016-02-23	5.83333	IA1			Surgery	No		No			laparoscopy	Hysterectomy	No				Vaginal stump	No	No		Yes	No	No	No	No						CR		48.1333	Non-progression	49.7667	Alive
CC000004	Only within pelvic cavity, multiply lesions	squamous cell carcinoma	Symptoms	Early stage	1980-02-07	36	2013-07-01	2016-04-01	33.5	IA1			Surgery	No		No			Open surgery	Hysterectomy	Yes	vaginal bleeding			Vaginal stump，Iliac lymph nodes	No	Yes		Yes	No	No	No	No						CR		44.5	Non-progression	48.7	Alive
CC000005	Only within pelvic cavity, solitary lesion	squamous cell carcinoma	Imaging	Early stage	1958-01-16	58	2015-05-21	2016-06-28	13.4667	IA1			Surgery	No		No			laparoscopy	Hysterectomy	No			sonography ultrosound	Vaginal stump	No	No		Yes	Yes	No	No	Yes		Yes	lesion excision			CR		26.3333	Progression	45.5333	Alive
CC000006	Only within pelvic cavity, solitary lesion	squamous cell carcinoma	Symptoms	Early stage	1955-03-02	61	2015-06-01	2015-09-08	3.3	IA1			Surgery	No		No			laparoscopy	Hysterectomy	No	contact vaginal bleeding			Vaginal stump	No	Yes		Yes	No	No	No	No						CR		42.2667	Non-progression	55.3333	Alive
CC000007	Only within pelvic cavity, solitary lesion	squamous cell carcinoma	Physical examination	Early stage	1980-05-19	37	2017-07-01	2017-10-09	3.33333	IA1			Surgery	No		No			laparoscopy	Hysterectomy	Yes				Vaginal stump	Yes	Yes		Yes	Yes	No	No	Yes		No	lesion excision			CR		27.1333	Non-progression	29.9333	Alive
CC000008	Both within and beyond pelvic cavity	squamous cell carcinoma	Symptoms	Early stage	1968-08-20	49	2016-12-01	2018-06-01	18.2333	IA1		Grade 2	Surgery	No		No			laparoscopy	RH	No	abdominal pain			Vaginal stump, Iliac lymph nodes, inguinal lymph nodes	No	Yes		Yes	Yes	Yes	No	Yes		No	lesion excision	1	Yes	CR	Bevacizumab	3.26667	Progression	22.1	Alive
CC000009	Both within and beyond pelvic cavity	squamous cell carcinoma	Symptoms	Early stage	1970-09-06	47	2016-05-01	2018-03-01	22.3	IA1			Surgery	No		No			Open surgery	Hysterectomy	No	abdominal pain, lower extremity pain			Iliac lymph nodes, Psoas major muscle	No	No		Yes	No	No	No	No						CR		6.1	Progression	18.0667	Death
CC000010	Only within pelvic cavity, solitary lesion	squamous cell carcinoma	Physical examination	Early stage	1964-09-02	51	2013-04-01	2015-04-01	24.3333	IA1			Surgery	No		No			Open surgery	Hysterectomy	Yes				Vaginal stump	No	Yes		Yes	No	No	No	No						CR		55.0667	Non-progression	60.7	Alive
CC000011	Only within pelvic cavity, solitary lesion	squamous cell carcinoma	Cervical cytology with/without hrHPV	Early stage	1966-05-08	52	2009-03-01	2011-04-01	25.3667	IA1			Surgery	No		No			laparoscopy	Hysterectomy	Yes				Vaginal stump	Yes	Yes		Yes	No	No	No	No						CR		19.1333	Non-progression	109.367	Alive
CC000012	Only within pelvic cavity, solitary lesion	squamous cell carcinoma	Physical examination	Early stage	1975-05-11	37	2009-07-01	2012-05-01	34.5	IA1			Surgery	No		No			Open surgery	Hysterectomy	Yes				Vaginal stump	Yes	Yes		Yes	Yes	No	No	Yes		No	Pelvic exenteration			CR		92.3667	Non-progression	96.2	Alive
CC000013	Only within pelvic cavity, multiply lesions	squamous cell carcinoma	Symptoms	Early stage	1951-02-15	66	2011-12-01	2015-02-01	38.6	IA1			Surgery	No		No			Open surgery	Hysterectomy	No	vaginal bleeding			Vaginal stump	No	Yes		Yes	No	No	No	No						CR		24.3667	Progression	62.8667	Alive
CC000014	Only within pelvic cavity, solitary lesion	adenocarcinoma	Symptoms	Early stage	1960-11-23	53	2010-11-29	2014-06-01	42.6667	IA1			Surgery	No		No			laparoscopy	Hysterectomy	No	contact vaginal bleeding			Vaginal stump	No	No		Yes	No	No	No	No						PR		2.5	Progression	6.1	Death
CC000015	Only within pelvic cavity, multiply lesions	adenocarcinoma	Cervical cytology with/without hrHPV	Early stage	1947-11-14	68	2012-04-12	2016-01-10	45.6	IA1			Surgery	No		No			laparoscopy	Hysterectomy	No				Vaginal stump, Vagina	No	No		Yes	Yes	No	No	No		No	lesion excision			CR		10.6	Progression	51.4333	Alive
CC000016	Only within pelvic cavity, solitary lesion	squamous cell carcinoma	Physical examination	Early stage	1958-11-22	58	2013-01-16	2017-04-07	51.4	IA1			Surgery	No		No			laparoscopy	Hysterectomy	No				Vaginal stump	Yes	Yes		Yes	No	No	No	No						CR		32.6333	Non-progression	36.0667	Alive
CC000017	Only within pelvic cavity, multiply lesions	squamous cell carcinoma	Symptoms	Early stage	1972-05-29	42	2009-05-01	2014-02-01	57.9	IA1			Surgery	No		No			Open surgery	Hysterectomy	Yes	lower limbs pain, lower limbs swelling			Pelvic cavity, Pelvic wall	No	No		Yes	No	Yes	No	Yes				1	No	CR		65.8	Non-progression	75.0333	Alive
CC000018	Only within pelvic cavity, solitary lesion	squamous cell carcinoma	Symptoms	Early stage	1967-12-10	47	2008-09-25	2014-02-12	65.5333	IA1			Surgery	No		No			laparoscopy	Hysterectomy	No	vaginal bleeding			Vaginal stump	Yes	Yes		Yes	Yes	No	No	Yes		No	lesion excision			CR		69.2333	Non-progression	74.4333	Alive
CC000019	Only within pelvic cavity, multiply lesions	squamous cell carcinoma	Symptoms	Early stage	1953-12-26	62	2010-09-01	2016-12-01	76.1	IA1			Surgery	No		No			Open surgery	Hysterectomy	No	vaginal bleeding			Vaginal stump, Rectum	No	Yes		Yes	No	No	No	No						CR		39.9667	Non-progression	40.3333	Alive
CC000020	Both within and beyond pelvic cavity	squamous cell carcinoma	Symptoms	Early stage	1970-7--5	47	2009-04-08	2017-12-01	105.3	IA1			Surgery	No		No			Open surgery	RH	No	abdominal pain, lower extremity pain			Right subclavian lymph node, Left subclavian lymph nodemediastinum, Pulmonary hilum, Para-aortic lymph nodes, Iliac lymph nodes, Pelvic wall, Obturator internal muscle	No	Yes		Yes	No	No	No	No						CR		9.73333	Progression	17.2	Death
CC000021	Both within and beyond pelvic cavity	squamous cell carcinoma	Symptoms	Early stage	1960-05-16	57	2015-06-01	2018-02-01	32.5333	IA1		Grade 2	Surgery	No		No			transvaginal	Cone	Yes	vaginal bleeding			Uterine cervix, Lung, Corpus uteri	No	Yes		No	No	Yes	Yes	No	Ablation			1	No
CC000022	Only within pelvic cavity, multiply lesions	adenocarcinoma	Symptoms	Early stage	1983-03-17	34	2014-10-20	2016-06-17	20.2	IA1		Grade 2	Surgery	No		No			transvaginal	Cone	Yes	vaginal bleeding			Uterine cervix	No	Yes		No	Yes	No	No	No		Yes	lesion excision			CR		8	Progression	45.8667	Alive
CC000023	Only beyond pelvic cavity, solitary lesion	squamous cell carcinoma	Physical examination	Early stage	1968-08-20	47	2001-05-01	2015-09-01	174.533	IA2			Surgery	No		No			Open surgery	Hysterectomy	Yes				Left supraclavicular lymph node	No	Yes		Yes	No	Yes	No	Yes				1	No	SD		4.06667	Progression	10.1333	Death
CC000024	Only beyond pelvic cavity, multiply lesions	Adenosquamous carcinoma	Symptoms	Early stage	1964-10-04	50	2015-01-01	2015-07-01	6.03333	IA2			Surgery	No		No			Open surgery	Hysterectomy	Yes	abdominal distention			Hepatic capsule, Falciform ligament, Perisplenic, Omentum majus, Peritoneal peritoneum	No	Yes		No	No	Yes	No	No				2	No	SD		3.2	Progression	17.3	Death
CC000025	Only within pelvic cavity, multiply lesions	squamous cell carcinoma	Symptoms	Early stage	1963-04-09	52	2014-12-09	2015-10-01	9.86667	IB1		Grade 2	Surgery	No		Yes	Chemotherapy	Chemotherapy	laparoscopy	RH	No	abdominal pain, backache			Vaginal stump, Ureter	No	No		Yes	No	No	No	No						CR		56.9	Non-progression	54.8	Alive
CC000026	Only within pelvic cavity, multiply lesions	squamous cell carcinoma	Imaging	Early stage	1972-08-10	46	2017-11-01	2018-07-01	8.06667	IB1		Grade 3	Only CCRT	No		No								PET-CT	Uterine cervix	No	No		Yes	No	No	No	No						Disease progression		0	Progression	5.9	Death
CC000027	Both within and beyond pelvic cavity	squamous cell carcinoma	Imaging	Early stage	1953-04-10	63	2014-03-01	2015-06-01	15.2333	IB1		Grade 3	Surgery	No		Yes	Chemotherapy	Chemotherapy	Open surgery	RH	No			MRI	Pubis	Yes	Yes		Yes	No	No	No	No						PR		4.06667	Progression	26.4	Death
CC000028	Only within pelvic cavity, multiply lesions	adenocarcinoma	Imaging	Early stage	1979-05-21	37	2015-04-01	2016-09-09	17.5667	IB1		Grade 1	Surgery	No		Yes	Chemotherapy	Chemotherapy	laparoscopy	RH	No			CT	Pelvic wall, Ureter	No	Yes		Yes	Yes	Yes	No	Yes		No	lesion excision	1	No	CR		36.3333	Non-progression	43.1	Alive
CC000029	Both within and beyond pelvic cavity	squamous cell carcinoma	Physical examination	Early stage	1951-10-09	63	2012-08-01	2014-04-01	20.2667	IB1		Grade 3	Surgery	No		Yes	Chemotherapy plus radiotherapy	Radiotherapy plus chemotherapy	Open surgery	RH	No				Rib ribs, Humerus, Femur	No	Yes		No	No	Yes	No	No				2	No	CR		18.1333	Progression	42.6333	Death
CC000030	Both within and beyond pelvic cavity	squamous cell carcinoma	Symptoms	Early stage	1965-08-21	47	2004-06-01	2012-03-09	94.6	IB1			Surgery	No		No			Open surgery	RH	Yes	lower extremity pain			Pelvic cavity, Abdominal cavity, Sacrum, Pelvic wall	No	No		No	Yes	No	No	No		No	lesion excision			Disease progression		0	Progression	1.76667	Death
CC000031	Only within pelvic cavity, solitary lesion	squamous cell carcinoma	Symptoms	Early stage	1980-05-09	35	2013-12-01	2015-07-01	19.2333	IB1			Surgery	No		No			Open surgery	Hysterectomy	Yes	contact vaginal bleeding			Vaginal stump	No	Yes		Yes	Yes	No	No	Yes		No	lesion excision			Disease progression		0	Progression	13.2333	Death
CC000032	Both within and beyond pelvic cavity	squamous cell carcinoma	Imaging	Early stage	1957-09-04	59	2010-05-01	2016-05-01	73.0667	IB1			Surgery	No		No			Open surgery	Hysterectomy	No			sonography ultrosound	Pelvic cavity, Ureter, mediastinum, Pulmonary hilum, Vagina	No	No		Yes	No	No	No	No						CR		19.8667	Progression	47.7	Alive
CC000033	Only within pelvic cavity, multiply lesions	Adenosquamous carcinoma	Imaging	Early stage	1979-7--26	34	2009-10-01	2013-06-18	45.2	IB1			Surgery	No		No			laparoscopy plus transvaginal	RT	Yes			PET-CT	Corpus uteri, Rectum, Ovary	No	Yes		Yes	Yes	Yes	No	Yes		No	lesion excision	1	No	CR		7.13333	Progression	48.1333	Death
CC000035	Only within pelvic cavity, solitary lesion	squamous cell carcinoma	Symptoms	Early stage	1965-08-06	48	2013-12-01	2014-05-01	5.03333	IB1		Grade 2	Surgery	No		Yes	Chemotherapy	Chemotherapy	laparoscopy	RH	No	vaginal bleeding			Vaginal stump	No	No		Yes	No	No	No	No
CC000036	Only within pelvic cavity, multiply lesions	squamous cell carcinoma	Symptoms	Early stage	1956-08-06	56	2011-01-21	2011-07-18	5.93333	IB1		Grade 2	Surgery	No		No			laparoscopy	RH	No	abdominal distention			Vagina, Rectum, Lymph nodes around intestine	No	Yes		No	Yes	Yes	No	Yes		No	Pelvic exenteration	1	No	CR		9.6	Progression	17.5	Death
CC000037	Only within pelvic cavity, multiply lesions	squamous cell carcinoma	Imaging	Early stage	1973-04-19	45	2018-02-01	2018-08-27	6.9	IB1		Grade 3	Surgery	No		No			laparoscopy	RH	Yes			MRI	Vaginal stump, Bladder	Yes	No		No	No	Yes	No	No				1	No	PR		5.5	Progression	14.3667	Death
CC000038	Both within and beyond pelvic cavity	adenocarcinoma	Imaging	Early stage	1981-05-03	35	2015-04-01	2015-11-02	7.16667	IB1		Grade 3	Surgery	No		No			laparoscopy	RH	No			PET-CT	Pelvic cavity, inguinal lymph nodes	No	Yes		No	No	Yes	No	No				3	No	CR		41.1	Non-progression	53.5	Alive
CC000039	Both within and beyond pelvic cavity	adenocarcinoma	Symptoms	Early stage	1986-05-14	30	2016-08-01	2017-03-06	7.23333	IB1		Grade 2	Surgery	No		Yes	CCRT	Radiotherapy	laparoscopy	RH	Yes	abnormal defecation (diarrhea)			Ovary, Descending colon	No	No		Yes	Yes	Yes	No	Yes		No	Pelvic exenteration	1	No	CR		4.63333	Progression	21.1667	Death
CC000040	Only within pelvic cavity, solitary lesion	squamous cell carcinoma	Symptoms	Early stage	1945-08-23	68	2011-10-26	2012-05-31	7.26667	IB1		Grade 1	Surgery	No		No			Open surgery	RH	No	vaginal bleeding			Vaginal stump	No	Yes		Yes	No	No	No	No						PR		5.93333	Progression	52.0667	Alive
CC000041	Only within pelvic cavity, solitary lesion	squamous cell carcinoma	Symptoms	Early stage	1963-03-11	55	2017-10-11	2018-06-01	7.76667	IB1			Surgery	No		No			laparoscopy	RH	No	vaginal bleeding			Vaginal stump	No	Yes		Yes	No	No	No	No						CR		15.5333	Progression	22.1	Alive
CC000042	Both within and beyond pelvic cavity	squamous cell carcinoma	Symptoms	Early stage	1964-05-15	52	2016-04-01	2016-11-30	8.1	IB1		Grade 2	Surgery	No		Yes	CCRT	Radiotherapy	laparoscopy	RH	No	Abnormal urination (dysuria), abnormal defecation (alternation of diarrhea and constipation)			Vaginal stump, Pelvic wall, Ureter, Iliac lymph nodes, Para-aortic lymph nodes	Yes	Yes	Untreated															1.76667	Death
CC000043	Only within pelvic cavity, solitary lesion	squamous cell carcinoma	Serum biomarker	Early stage	1980-11-29	36	2016-06-06	2017-02-09	8.26667	IB1		Grade 3	Surgery	No		No			Open surgery	RH	Yes		SCCAg		Vaginal stump	No	Yes		Yes	No	Yes	No	Yes				1	No	Disease progression		0	Progression	12.7333	Death
CC000044	Only beyond pelvic cavity, multiply lesions	squamous cell carcinoma	Imaging	Early stage	1959-11-21	57	2016-12-12	2017-08-23	8.46667	IB1		Grade 2	Surgery	No		Yes	Radiotherapy	Radiotherapy	laparoscopy	RH	No			PET-CT	Left supraclavicular lymph node, Para-aortic lymph nodes	No	Yes		Yes	No	Yes	No	Yes				1	No	CR		31.8333	Non-progression	31.5	Alive
CC000045	Both within and beyond pelvic cavity	squamous cell carcinoma	Serum biomarker	Early stage	1976-12-03	40	2013-09-13	2014-06-01	8.7	IB1			Surgery	No		Yes	Radiotherapy	Radiotherapy	Open surgery	RH	No		SCCAg		Iliac lymph nodes, Para-aortic lymph nodes	No	Yes		Yes	No	Yes	No	Yes				3	No	Disease progression		0	Progression	31.5	Death
CC000046	Only within pelvic cavity, solitary lesion	adenocarcinoma	Imaging	Early stage	1970-7--6	42	2011-06-01	2012-02-24	8.93333	IB1		Grade 1	Surgery	No		No			Open surgery	RH	No			sonography ultrosound	Levator ani muscle	No	Yes		No	Yes	Yes	No	Yes		No	lesion excision	1	No	CR		7.86667	Progression	23.6	Death
CC000047	Only within pelvic cavity, multiply lesions	squamous cell carcinoma	Symptoms	Early stage	1969-04-19	48	2016-10-01	2017-07-01	9.1	IB1		Grade 3	Surgery	No		Yes	Chemotherapy plus radiotherapy	Radiotherapy plus chemotherapy	laparoscopy	RH	No	backache			Rectum, Vagina	No	Yes		No	Yes	No	No	No		No	Pelvic exenteration			Disease progression		0	Progression	11.1	Death
CC000048	Only within pelvic cavity, solitary lesion	squamous cell carcinoma	Symptoms	Early stage	1956-08-07	56	2009-01-01	2009-10-01	9.1	IB1		Grade 3	Surgery	No		Yes	CCRT	Radiotherapy	Open surgery	RT	Yes	abnormal defecation (dysdefecation)			Rectum	No	No		Yes	Yes	No	No	Yes		No	Pelvic exenteration			CR		16.5667	Progression	82.1667	Death
CC000049	Only within pelvic cavity, multiply lesions	squamous cell carcinoma	Symptoms	Early stage	1960-02-23	55	2014-10-01	2015-07-01	9.1	IB1		Grade 3	Surgery	No		Yes	Chemotherapy	Chemotherapy	Open surgery	RH	No	Abnormal urination (dysuria), abnormal defecation (diarrhea)			Vaginal stump, Iliac lymph nodes	No	No		Yes	No	No	No	No						CR		13.1	Progression	27.4333	Death
CC000050	Only within pelvic cavity, solitary lesion	adenocarcinoma	Imaging	Early stage	1977-05-10	35	2011-06-01	2012-03-20	9.76667	IB1		Grade 2	Surgery	No		No			Open surgery	RT	Yes			PET-CT	Parametrium	Yes	No		Yes	Yes	No	No	Yes		No	lesion excision			CR		94.0333	Non-progression	97.6	Alive
CC000051	Both within and beyond pelvic cavity	squamous cell carcinoma	Imaging	Early stage	1964-04-01	53	2017-02-01	2017-12-02	10.1333	IB1		Grade 3	Surgery	No		Yes	Chemotherapy plus radiotherapy	Radiotherapy plus chemotherapy	laparoscopy	RH	No			CT	Lung, Vagina, Rectum, Psoas major muscle	No	Yes		No	No	Yes	No	No				2	Yes	Disease progression	Bevacizumab	0	Progression	9.1	Death
CC000052	Both within and beyond pelvic cavity	squamous cell carcinoma	Symptoms	Early stage	1982-03-10	33	2014-10-14	2015-09-01	10.7333	IB1		Grade 2	Surgery	No		No			laparoscopy	RH	Yes	abdominal pain			Ureter, Iliac lymph nodes, Para-aortic lymph nodes, Rectum, inguinal lymph nodes	Yes	Yes		Yes	No	No	No	No						CR		49.9333	Non-progression	55.5667	Alive
CC000053	Both within and beyond pelvic cavity	adenocarcinoma	Serum biomarker	Early stage	1966-12-01	51	2017-08-01	2018-06-25	10.9333	IB1		Grade 1	Surgery	No		Yes	CCRT	Radiotherapy	laparoscopy	RH	No		CA19-9		Iliac lymph nodes, Omentum majus, Pelvic peritoneum, Peritoneal peritoneum, Intestine (multiple), Appendix	No	Yes		No	Yes	Yes	No	Yes		No	lesion excision	1	Yes	CR	Bevacizumab	3.56667	Progression	21.3	Alive
CC000054	Only within pelvic cavity, multiply lesions	squamous cell carcinoma	Symptoms	Early stage	1963-02-21	55	2016-09-01	2017-08-01	11.1333	IB1			Surgery	No		No			Open surgery	RH	No	backache			Vaginal stump, Iliac lymph nodes	No	No		Yes	No	No	No	No						CR		18.4	Non-progression	32.4667	Alive
CC000055	Only within pelvic cavity, multiply lesions	squamous cell carcinoma	Physical examination	Early stage	1981-04-20	36	2016-12-02	2017-11-03	11.2	IB1		Grade 2	Surgery	No		Yes	Chemotherapy	Chemotherapy	laparoscopy	RT	Yes				Uterine cervix	No	Yes		Yes	No	No	No	No						CR		26.4	Non-progression	29.1	Alive
CC000056	Only within pelvic cavity, multiply lesions	squamous cell carcinoma	Imaging	Early stage	1963-08-06	51	2014-02-24	2015-02-10	11.7	IB1		Grade 2	Surgery	No		No			laparoscopy	RH	No			sonography ultrosound	Vaginal stump, Bladder, Vagina, Ureter, Obturator internal muscle	No	No		No	Yes	Yes	No	Yes		No	Pelvic exenteration	1	Yes	CR	Bevacizumab	4.76667	Progression	22	Death
CC000057	Only within pelvic cavity, multiply lesions	squamous cell carcinoma	Imaging	Early stage	1970-04-28	47	2016-07-01	2017-07-01	12.1667	IB1			Surgery	No		Yes	Chemotherapy plus radiotherapy	Radiotherapy plus chemotherapy	Open surgery	RH	No			PET-CT	Iliac lymph nodes	No	Yes		Yes	No	No	No	No						PR		4.4	Progression	11.1667	Death
CC000058	Only within pelvic cavity, multiply lesions	squamous cell carcinoma	Imaging	Early stage	1971-03-04	44	2014-10-16	2015-10-19	12.2667	IB1		Grade 2	Surgery	No		No			laparoscopy	RH	Yes			sonography ultrosound	Vaginal stump	No	No		No	Yes	Yes	No	Yes		No	Pelvic exenteration	1	No	CR		49.5	Non-progression	54	Alive
CC000059	Both within and beyond pelvic cavity	adenocarcinoma	Imaging	Early stage	1981-04-02	34	2014-04-17	2015-04-22	12.3333	IB1		Grade 1	Surgery	No		No			laparoscopy plus transvaginal	RT	Yes			PET-CT	Uterine cervix, Pelvic cavity, Left supraclavicular lymph node, Left cervical lymph node	No	Yes		Yes	Yes	No	No	Yes		No	lesion excision			CR		6.93333	Progression	21.7	Death
CC000060	Only beyond pelvic cavity, solitary lesion	squamous cell carcinoma	Imaging	Early stage	1970-12-10	44	2014-04-18	2015-05-28	13.5	IB1			Only CCRT	Yes	Chemotherapy	Yes	Chemotherapy	Chemotherapy						sonography ultrosound	Ascending colon	No	No		No	Yes	Yes	No	Yes		No	lesion excision	1	No	CR		2.3	Progression	50.8667	Death
CC000061	Only beyond pelvic cavity, multiply lesions	squamous cell carcinoma	Symptoms	Early stage	1972-03-24	42	2013-07-01	2014-10-01	15.2333	IB1		Grade 2	Surgery	No		Yes	CCRT	Radiotherapy	laparoscopy	RH	Yes	abdominal pain			Ileum, Mesentery, Peritoneal peritoneum, Abdominal wall	No	No		No	Yes	Yes	No	Yes		No	lesion excision	1	No	CR		5.86667	Progression	13.5333	Death
CC000062	Both within and beyond pelvic cavity	squamous cell carcinoma	Serum biomarker	Early stage	1971-05-25	44	2013-12-01	2015-04-01	16.2	IB1		Grade 3	Surgery	No		No			laparoscopy	RH	Yes		SCCAg		Rectum, Sigmoid colon, Ureter, Descending colon, Pelvic wall	No	Yes		No	Yes	No	No	No		No	Pelvic exenteration			CR		56.6667	Non-progression	60.6667	Alive
CC000063	Only within pelvic cavity, solitary lesion	squamous cell carcinoma	Symptoms	Early stage	1975-05-30	39	2013-01-01	2014-06-01	17.2	IB1		Grade 2	Surgery	No		Yes	Radiotherapy	Radiotherapy	Open surgery	RH	Yes	vaginal bleeding			Vaginal stump	No	Yes		Yes	Yes	Yes	No	Yes		No	Pelvic exenteration	1	No	CR		6.2	Progression	25.3667	Death
CC000064	Only within pelvic cavity, solitary lesion	squamous cell carcinoma	Symptoms	Early stage	1982-7--7	32	2013-06-01	2014-11-01	17.2667	IB1			Surgery	No		No			Open surgery	RH	Yes	vaginal bleeding			Vaginal stump	No	No		Yes	No	No	No	No						CR		62.5667	Non-progression	65.9333	Alive
CC000066	Both within and beyond pelvic cavity	squamous cell carcinoma	Imaging	Early stage	1975-11-04	39	2012-06-04	2013-12-01	18.1667	IB1		Grade 2	Surgery	No		Yes	Radiotherapy	Radiotherapy	laparoscopy	RH	Yes			X-ray	Lung, Iliac lymph nodes, mediastinum	No	Yes		Yes	Yes	Yes	No	Yes		No	lesion excision	1	No	CR		1.73333	Progression	77.1	Alive
CC000067	Both within and beyond pelvic cavity	squamous cell carcinoma	Symptoms	Early stage	1984-03-04	33	2016-02-01	2017-08-01	18.2333	IB1		Grade 3	Surgery	No		Yes	Chemotherapy plus radiotherapy	Radiotherapy plus chemotherapy	laparoscopy	RH	Yes	vaginal discharge			Vagina, Vaginal stump, inguinal lymph nodes	Yes	Yes		Yes	No	No	No	No						SD		1.76667	Progression	22.3	Death
CC000068	Only beyond pelvic cavity, multiply lesions	squamous cell carcinoma	Imaging	Early stage	1981-03-18	36	2013-05-13	2014-11-14	18.3333	IB1			Surgery	Yes	Chemotherapy	Yes	Chemotherapy	Chemotherapy	Open surgery	RH	Yes			PET-CT	Lung	No	Yes		No	No	Yes	No	No				1	No	CR		16.4667	Progression	65.5	Alive
CC000069	Only within pelvic cavity, solitary lesion	squamous cell carcinoma	Physical examination	Early stage	1975-10-25	42	2013-09-01	2015-03-30	19.1667	IB1			Surgery	No		Yes	Chemotherapy plus radiotherapy	Radiotherapy plus chemotherapy	Open surgery	RH	No				Vaginal stump	No	Yes		Yes	No	Yes	No	Yes				2	No	CR		10.2667	Progression	60.7	Alive
CC000070	Both within and beyond pelvic cavity	adenocarcinoma	Symptoms	Early stage	1969-10-10	48	2015-10-08	2017-05-31	20.0333	IB1		Grade 2	Surgery	No		Yes	CCRT	Radiotherapy	laparoscopy	RH	No	vaginal discharge			Vaginal stump, Abdominal cavity, Rectum	Yes	Yes		Yes	No	Yes	No	Yes				2	No	SD		7.76667	Progression	27.3	Death
CC000071	Only within pelvic cavity, multiply lesions	Adenosquamous carcinoma	Imaging	Early stage	1950-08-29	63	2011-09-05	2013-06-14	21.6	IB1			Surgery	No		Yes	Chemotherapy	Chemotherapy	Open surgery	RH	No			sonography ultrosound	Pelvic wall	No	No		No	Yes	No	No	No		No	lesion excision			CR		20.7333	Progression	69.5333	Death
CC000072	Only within pelvic cavity, multiply lesions	squamous cell carcinoma	Symptoms	Early stage	1981-06-28	33	2012-02-01	2013-12-01	22.3	IB1		Grade 3	Surgery	No		No			Open surgery	RT	Yes	backache			Pelvic cavity	No	No		Yes	No	No	No	No						CR		12.9667	Progression	72.0333	Death
CC000073	Only within pelvic cavity, solitary lesion	squamous cell carcinoma	Imaging	Early stage	1953-05-18	64	2015-09-01	2017-07-06	22.4667	IB1		Grade 2	Surgery	No		No			laparoscopy	RH	No			sonography ultrosound	Vaginal stump	Yes	Yes		Yes	No	No	No	No						CR		23.5667	Non-progression	33.3333	Alive
CC000074	Both within and beyond pelvic cavity	Adenosquamous carcinoma	Imaging	Early stage	1963-12-12	49	2010-09-14	2012-08-08	23.1333	IB1		Grade 3	Surgery	No		Yes	CCRT	Radiotherapy	Open surgery	RH	Yes			sonography ultrosound	Omentum majus, Pelvic wall, Ureter, Ileum	Yes	Yes		No	Yes	Yes	No	Yes		No	lesion excision	2	No	CR		6.03333	Progression	18.0667	Death
CC000076	Only beyond pelvic cavity, multiply lesions	adenocarcinoma	Imaging	Early stage	1960-12-17	56	2015-07-02	2017-07-03	24.4	IB1		Grade 2	Only CCRT	No		No								X-ray	Lung	No	Yes		Yes	No	Yes	No	Yes				1	No
CC000077	Both within and beyond pelvic cavity	squamous cell carcinoma	Symptoms	Early stage	1957-11-06	59	2015-04-01	2017-04-09	24.6333	IB1		Grade 2	Surgery	No		Yes	CCRT	Radiotherapy	laparoscopy	RH	No	abdominal pain			Rectum, Hepatic capsule, Peritoneal peritoneum, Intestine (multiple)	Yes	Yes		No	No	Yes	No	No				1	No	Disease progression		0	Progression	6.86667	Death
CC000078	Both within and beyond pelvic cavity	adenocarcinoma	Imaging	Early stage	1976-05-15	41	2015-07-19	2017-08-16	25.3	IB1		Grade 1	Surgery	No		No			laparoscopy	RH	No			sonography ultrosound	Iliac lymph nodes, Hepatic capsule	No	No		Yes	No	Yes	No	Yes				1	No	CR		7.33333	Progression	31.7333	Alive
CC000079	Only within pelvic cavity, solitary lesion	squamous cell carcinoma	Imaging	Early stage	1979-05-22	38	2015-07-01	2017-08-01	25.4	IB1		Grade 2	Surgery	Yes	Chemotherapy	Yes	Chemotherapy	Chemotherapy	Open surgery	RH	Yes			sonography ultrosound	Ureter	No	Yes		Yes	No	No	No	No						PR		6.16667	Progression	24.3333	Death
CC000080	Only beyond pelvic cavity, multiply lesions	squamous cell carcinoma	Symptoms	Early stage	1962-04-28	51	2011-01-01	2013-02-01	25.4	IB1		Grade 2	Surgery	No		Yes	CCRT	Radiotherapy	Open surgery	RH	No	chest pain			Lung, Pleura	No	Yes		No	No	Yes	No	No				1	No
CC000081	Only within pelvic cavity, multiply lesions	squamous cell carcinoma	Symptoms	Early stage	1962-06-24	55	2015-05-01	2017-07-03	26.4667	IB1		Grade 2	Surgery	No		No			laparoscopy plus transvaginal	RH	No	vaginal bleeding			Uterine cervix	No	No		Yes	No	No	No	No						CR		30.7667	Non-progression	33.2	Alive
CC000082	Only beyond pelvic cavity, multiply lesions	squamous cell carcinoma	Symptoms	Early stage	1953-09-21	59	2009-01-14	2011-04-10	27.2	IB1		Grade 3	Surgery	No		Yes	CCRT	Radiotherapy	Open surgery	RH	No	cough, shortness of breath			Lung, mediastinum, Pulmonary hilum, Pleura	No	No		No	No	Yes	No	No				2	No	Disease progression		0	Progression	15.4333	Death
CC000083	Only within pelvic cavity, multiply lesions	squamous cell carcinoma	Imaging	Early stage	1975-7--5	42	2016-01-01	2018-04-02	27.4	IB1		Grade 2	Surgery	No		No			Open surgery	RH	Yes			sonography ultrosound	Pelvic cavity, Ureter	No	Yes		Yes	No	No	No	No						CR		21.7	Non-progression	24.1	Alive
CC000084	Only beyond pelvic cavity, solitary lesion	squamous cell carcinoma	Imaging	Early stage	1977-04-02	41	2016-03-01	2018-06-01	27.4	IB1			Surgery	No		No			Open surgery	RH	Yes			CT	Psoas major muscle	No	Yes		Yes	No	Yes	No	Yes				1	No	CR		17.0333	Non-progression	22.1333	Alive
CC000085	Only within pelvic cavity, solitary lesion	squamous cell carcinoma	Symptoms	Early stage	1955-06-02	62	2015-09-01	2018-03-01	30.4	IB1			Surgery	No		Yes	Radiotherapy	Radiotherapy	Open surgery	RH	No	vaginal bleeding			Vaginal stump	No	No		Yes	No	No	No	No						CR		22.8333	Non-progression	25.4	Alive
CC000086	Only within pelvic cavity, multiply lesions	squamous cell carcinoma	Symptoms	Early stage	1976-05-17	38	2011-01-28	2013-09-01	31.5667	IB1		Grade 2	Surgery	No		No			laparoscopy plus transvaginal	RT	Yes	contact vaginal bleeding			Uterine cervix, Iliac lymph nodes	No	Yes		Yes	No	No	No	No						Disease progression		0	Progression	6.03333	Death
CC000087	Only beyond pelvic cavity, multiply lesions	squamous cell carcinoma	Symptoms	Early stage	1982-04-06	35	2014-06-26	2017-05-01	34.6667	IB1		Grade 3	Surgery	No		No			Open surgery	RT	Yes	backache			Lumbar vertebra, Para-aortic lymph nodes	No	Yes		Yes	Yes	Yes	No	Yes		No	lesion excision	1	No	CR		6.83333	Progression	35.3333	Alive
CC000088	Only within pelvic cavity, multiply lesions	squamous cell carcinoma	Imaging	Early stage	1977-03-01	40	2014-08-01	2017-07-01	35.5	IB1		Grade 3	Surgery	No		No			laparoscopy	RH	Yes			sonography ultrosound	Vaginal stump, Rectum, Iliac lymph nodes	No	Yes		Yes	No	No	No	No						CR		10.2667	Progression	33.5	Alive
CC000089	Only within pelvic cavity, solitary lesion	squamous cell carcinoma	Symptoms	Early stage	1978-08-20	39	2015-03-01	2018-06-01	39.6	IB1		Grade 3	Surgery	No		Yes	Chemotherapy	Chemotherapy	Open surgery	Hysterectomy	Yes	vaginal bleeding			Vaginal stump	Yes	Yes		Yes	No	No	No	No						CR		18.8667	Non-progression	22.1	Alive
CC000090	Only within pelvic cavity, solitary lesion	squamous cell carcinoma	Physical examination	Early stage	1966-09-11	51	2014-04-01	2017-10-12	43	IB1		Grade 2	Surgery	No		No			laparoscopy	RH	No				Vagina	No	No		Yes	No	Yes	No	Yes				1	Yes	Disease progression	Bevacizumab	0	Progression	17.8667	Death
CC000091	Both within and beyond pelvic cavity	adenocarcinoma	Imaging	Early stage	1980-12-27	36	2012-04-01	2016-12-12	57.2	IB1		Grade 3	Surgery	No		Yes	CCRT	Radiotherapy	Open surgery	RH	No			sonography ultrosound	Lung, Pelvic wall, Vaginal stump	No	Yes		No	No	Yes	No	No				1	No
CC000092	Both within and beyond pelvic cavity	squamous cell carcinoma	Symptoms	Early stage	1956-03-22	57	2008-05-13	2013-08-05	63.6667	IB1			Surgery	No		No			laparoscopy	RH	No	abdominal distention			Psoas major muscle, Iliac lymph nodes, Para-aortic lymph nodes	Yes	Yes		Yes	No	Yes	No	Yes				2	No	CR		77.2333	Non-progression	80.8333	Alive
CC000094	Only within pelvic cavity, multiply lesions	Adenosquamous carcinoma	Symptoms	Early stage	1965-06-21	50	2009-05-01	2015-12-01	80.1667	IB1		Grade 2	Surgery	No		No			Open surgery	RH	Yes	abdominal pain			Uterine cervix	No	No		No	No	Yes	No	No				1	No	PR		4.53333	Progression	18.2667	Death
CC000095	Both within and beyond pelvic cavity	adenocarcinoma	Symptoms	Early stage	1970-05-05	48	2009-05-01	2018-06-01	110.6	IB1		Grade 1	Surgery	No		Yes	Chemotherapy	Chemotherapy	Open surgery	RH	No	abdominal pain			Liver, Hepatic capsule, Pelvic cavity, Pelvic peritoneum, Abdominal cavity, Peritoneal peritoneum, Diaphragm, Porta hepatis, Iliac lymph nodes, Para-aortic lymph nodes, Abdominal wall	No	Yes		No	Yes	Yes	No	Yes		No	lesion excision	1	Yes	CR	Bevacizumab	3.36667	Progression	22.3333	Alive
CC000096	Only within pelvic cavity, multiply lesions	Adenosquamous carcinoma	Symptoms	Early stage	1980-10-16	32	2001-04-01	2012-08-23	138.733	IB1		Grade 3	Surgery	No		No			Open surgery	RT	Yes	backache, abnormal defecation (constipation), abnormal urination (oliguria)			Urethra, Bladder	No	No		Yes	No	Yes	No	Yes				1	No
CC000097	Only within pelvic cavity, solitary lesion	adenocarcinoma	Physical examination	Early stage	1970-05-09	45	2014-06-24	2015-06-01	11.4	IB1		Grade 2	Surgery	No		Yes	Chemotherapy	Chemotherapy	Open surgery	RH	No				Vaginal stump	No	Yes		No	Yes	Yes	No	Yes		No	Pelvic exenteration	1	No	CR		2.66667	Progression	22.3333	Death
CC000098	Only within pelvic cavity, solitary lesion	adenocarcinoma	Imaging	Early stage	1976-08-30	40	2013-06-01	2015-05-09	23.5667	IB1		Grade 1	Surgery	No		No			laparoscopy	RH	Yes			sonography ultrosound	Ovary	Yes	Yes		No	Yes	Yes	No	Yes		No	lesion excision	2	No	CR		34.9333	Non-progression	59.6333	Alive
CC000099	Both within and beyond pelvic cavity	adenocarcinoma	Symptoms	Early stage	1953-04-21	59	2011-10-01	2012-09-01	11.2	IB1			Surgery	No		Yes	CCRT	Radiotherapy	Open surgery	RH	No	abdominal distention, abnormal defecation (constipation)			Levator ani muscle, Intestine (multiple)	Yes	Yes		No	Yes	No	No	No		Yes	lesion excision			Disease progression		0	Progression	7.23333	Death
CC000100	Both within and beyond pelvic cavity	squamous cell carcinoma	Imaging	Early stage	1972-10-28	45	2016-10-01	2018-01-01	15.2333	IB1			Surgery	No		Yes	CCRT	Radiotherapy	laparoscopy	RH	No			sonography ultrosound	Iliac lymph nodes, Para-aortic lymph nodes	No	No		Yes	No	No	No	No						CR		9.9	Progression	27.1333	Alive
CC000101	Only within pelvic cavity, multiply lesions	squamous cell carcinoma	Symptoms	Early stage	1956-12-01	61	2016-12-27	2018-06-26	18.2	IB1		Grade 2	Surgery	No		Yes	Chemotherapy	Chemotherapy	Open surgery	RH	No	contact vaginal bleeding			Vagina, Vaginal stump	No	No		Yes	No	No	No	No						CR		18.1667	Non-progression	21.2667	Alive
CC000102	Both within and beyond pelvic cavity	adenocarcinoma	Symptoms	Early stage	1974-08-01	40	2011-05-01	2014-04-01	35.5333	IB1		Grade 1	Surgery	No		Yes	Chemotherapy	Chemotherapy	Open surgery	RH	No	Dysuria (hematuria)			Lung, Bladder, Vaginal stump，Iliac lymph nodes, Para-aortic lymph nodes	Yes	Yes		Yes	No	No	No	No						PR		7.03333	Progression	18.2667	Death
CC000103	Only within pelvic cavity, multiply lesions	adenocarcinoma	Symptoms	Early stage	1964-08-09	50	2010-04-01	2013-12-20	45.3	IB1		Grade 2	Surgery	No		Yes	CCRT	Radiotherapy	Open surgery	RH	No	vaginal bleeding			Vaginal stump, Bladder	No	Yes		No	Yes	Yes	No	Yes		Yes	Pelvic exenteration	1	No	CR		31.0333	Progression	54.1333	Death
CC000104	Only within pelvic cavity, solitary lesion	squamous cell carcinoma	Symptoms	LACC	1969-10-20	44	2012-02-01	2012-06-09	4.3	IB2			Surgery	Yes	Chemotherapy	No			Open surgery	RH	Yes	vaginal bleeding			Vaginal stump	No	No		Yes	Yes	No	No	No		No	Pelvic exenteration			CR		88.6	Non-progression	95.1	Alive
CC000105	Only within pelvic cavity, multiply lesions	adenocarcinoma	Symptoms	LACC	1979-01-10	37	2015-08-09	2016-01-01	4.83333	IB2		Grade 2	Surgery	Yes	Chemotherapy	Yes	Chemotherapy plus CCRT	Radiotherapy plus chemotherapy	laparoscopy	RH	Yes	vaginal discharge			Bladder, Rectum, Ureter	No	No		No	Yes	No	No	No		No	Pelvic exenteration
CC000106	Only within pelvic cavity, multiply lesions	squamous cell carcinoma	Symptoms	LACC	1972-09-20	41	2014-03-01	2014-08-01	5.1	IB2		Grade 3	Surgery	No		Yes	Radiotherapy	Radiotherapy	Open surgery	RH	No	lower extremity pain			Bladder, Ureter, Rectum, Iliac lymph nodes	No	No		Yes	No	No	No	No						Disease progression		0	Progression	3.9	Death
CC000107	Only within pelvic cavity, multiply lesions	squamous cell carcinoma	Symptoms	LACC	1974-03-02	38	2012-01-01	2012-06-06	5.23333	IB2		Grade 3	Surgery	No		No			Open surgery	RH	Yes	abdominal pain			Iliac lymph nodes, Ureter	No	Yes		Yes	Yes	Yes	No	Yes		No	Pelvic exenteration	1	No	CR		89.3	Non-progression	94.9667	Alive
CC000108	Both within and beyond pelvic cavity	squamous cell carcinoma	Imaging	LACC	1973-04-02	41	2013-08-01	2014-01-24	5.86667	IB2		Grade 2	Surgery	No		Yes	Radiotherapy	Radiotherapy	laparoscopy	RH	Yes			sonography ultrosound	Lung, Pelvic wall	No	No		No	No	Yes	Yes	No	Ablation			1	No	Disease progression		0	Progression	10.3667	Death
CC000109	Only within pelvic cavity, multiply lesions	squamous cell carcinoma	Imaging	LACC	1985-05-30	27	2012-01-18	2012-07-18	6.06667	IB2		Grade 3	Surgery	Yes	Chemotherapy	No			laparoscopy	RH	Yes			sonography ultrosound	Bladder, Uterine cervix	No	Yes		Yes	Yes	Yes	No	Yes		No	Pelvic exenteration	1	No	CR		6.56667	Progression	15.7	Death
CC000110	Only within pelvic cavity, multiply lesions	squamous cell carcinoma	Imaging	LACC	1983-08-10	35	2018-01-16	2018-07-27	6.4	IB2		Grade 3	Surgery	No		Yes	Chemotherapy	Chemotherapy	laparoscopy	RH	Yes			sonography ultrosound	Vaginal stump, Iliac lymph nodes	No	Yes		Yes	No	No	No	No						PR		5.13333	Progression	15.4	Death
CC000111	Only within pelvic cavity, solitary lesion	squamous cell carcinoma	Symptoms	LACC	1976-09-16	42	2018-04-01	2018-10-16	6.6	IB2			Surgery	No		Yes	Chemotherapy plus CCRT	Radiotherapy plus chemotherapy	Open surgery	RH	No	abdominal distention			Vaginal stump	No	Yes		Yes	No	Yes	No	Yes				2	Yes	Disease progression	Bevacizumab	0	Progression	4.53333	Death
CC000112	Only within pelvic cavity, multiply lesions	squamous cell carcinoma	Imaging	LACC	1970-06-05	47	2017-01-16	2017-11-01	9.63333	IB2		Grade 2	Surgery	No		No			laparoscopy	RH	No			sonography ultrosound	Vaginal stump, Iliac lymph nodes	No	No		Yes	No	No	No	No						CR		27.2333	Non-progression	29.1667	Alive
CC000113	Only within pelvic cavity, multiply lesions	squamous cell carcinoma	Imaging	LACC	1972-06-25	46	2017-07-24	2018-05-19	9.96667	IB2		Grade 3	Surgery	Yes	Chemotherapy	Yes	Chemotherapy plus radiotherapy	Radiotherapy plus chemotherapy	laparoscopy	RH	No			sonography ultrosound	Vaginal stump, Iliac lymph nodes	No	Yes		Yes	No	Yes	No	Yes				1	No	PR		3.6	Progression	22.5	Alive
CC000114	Only within pelvic cavity, multiply lesions	squamous cell carcinoma	Symptoms	LACC	1964-7--15	50	2014-04-01	2015-02-01	10.2	IB2		Grade 3	Surgery	No		Yes	Radiotherapy	Radiotherapy	Open surgery	RH	No	vaginal bleeding			Vaginal stump, Iliac lymph nodes	No	No		Yes	No	No	No	No						CR		17.4	Progression	62.8667	Alive
CC000115	Only within pelvic cavity, multiply lesions	squamous cell carcinoma	Symptoms	LACC	1962-01-04	55	2015-04-29	2016-03-31	11.2333	IB2			Surgery	No		No			laparoscopy	RH	No	abdominal pain			Pelvic cavity	Yes	Yes		No	No	Yes	Yes	No	Ablation			1	No	PR		3.4	Progression	48.4667	Alive
CC000116	Only within pelvic cavity, multiply lesions	squamous cell carcinoma	Symptoms	LACC	1965-08-08	49	2013-12-21	2014-12-01	11.5	IB2			Surgery	No		No			Open surgery	RH	No	abnormal defecation (dysdefecation)			Uterine cervix	No	No		Yes	No	No	No	No						CR		9.36667	Progression	64.6667	Alive
CC000117	Only within pelvic cavity, multiply lesions	squamous cell carcinoma	Symptoms	LACC	1980-7--16	32	2011-10-01	2012-10-01	12.2	IB2		Grade 2	Surgery	Yes	Chemotherapy	Yes	CCRT	Radiotherapy	laparoscopy	RH	Yes	vaginal bleeding, backache			Vaginal stump, Rectum, Bladder	Yes	No		No	Yes	Yes	No	Yes		No	Pelvic exenteration	3	No	CR		5.33333	Progression	11.1667	Death
CC000118	Only within pelvic cavity, multiply lesions	squamous cell carcinoma	Serum biomarker	LACC	1954-10-29	61	2015-05-29	2016-06-01	12.3	IB2			Surgery	No		Yes	CCRT	Radiotherapy	Open surgery	RH	No		SCCAg		Pelvic peritoneum, Sacrum, Ureter	Yes	Yes		No	Yes	No	No	No		No	Pelvic exenteration			Disease progression		0	Progression	14.9	Death
CC000119	Only within pelvic cavity, multiply lesions	squamous cell carcinoma	Physical examination	LACC	1978-10-24	39	2017-03-01	2018-06-01	15.2333	IB2		Grade 3	Surgery	No		Yes	Radiotherapy	Radiotherapy	laparoscopy	RH	Yes				Pelvic cavity	No	No		No	No	Yes	No	No				1	Yes	PR	Bevacizumab	4.56667	Progression	22.4	Alive
CC000120	Only within pelvic cavity, multiply lesions	squamous cell carcinoma	Imaging	LACC	1974-06-07	44	2017-03-01	2018-06-01	15.2333	IB2		Grade 2	Surgery	Yes	Chemotherapy	Yes	CCRT	Radiotherapy	laparoscopy	RH	No			CT	Uterine cervix, Ureter	No	Yes		Yes	No	Yes	No	Yes				1	No	Disease progression		0	Progression	14.2	Death
CC000121	Only within pelvic cavity, multiply lesions	squamous cell carcinoma	Imaging	LACC	1975-09-16	41	2015-07-08	2016-10-20	15.6667	IB2		Grade 3	Surgery	No		Yes	CCRT	Radiotherapy	Open surgery	RH	Yes			sonography ultrosound	Pelvic cavity	No	No		No	No	No	Yes	No	Ablation					Disease progression		0	Progression	13.5667	Death
CC000122	Both within and beyond pelvic cavity	squamous cell carcinoma	Serum biomarker	LACC	1970-11-16	44	2013-11-01	2015-03-23	16.9	IB2		Grade 2	Surgery	No		No			laparoscopy	RH	Yes		SCCAg		Vaginal stump，Para-aortic lymph nodes, Iliac lymph nodes, inguinal lymph nodes	No	Yes		No	Yes	Yes	No	Yes		No	lesion excision	1	No	CR		5.16667	Progression	10.5	Death
CC000123	Both within and beyond pelvic cavity	squamous cell carcinoma	Serum biomarker	LACC	1972-05-28	45	2016-06-23	2017-11-21	17.2	IB2		Grade 3	Surgery	Yes	Chemotherapy	Yes	CCRT	Radiotherapy	laparoscopy	RH	No		SCCAg		Vaginal stump, inguinal lymph nodes	No	Yes		Yes	No	No	No	No						PR		1.6	Progression	14.5667	Death
CC000124	Only beyond pelvic cavity, multiply lesions	squamous cell carcinoma	Imaging	LACC	1979-08-01	37	2015-03-02	2016-09-19	18.9	IB2		Grade 2	Surgery	No		Yes	CCRT	Radiotherapy	laparoscopy	RH	Yes			CT	mediastinum	No	Yes		Yes	No	Yes	No	Yes				1	No	CR		23.7333	Progression	42.7667	Alive
CC000125	Only beyond pelvic cavity, multiply lesions	adenocarcinoma	Symptoms	LACC	1984-08-01	31	2013-04-09	2015-01-09	21.3333	IB2		Grade 2	Surgery	Yes	Chemotherapy	Yes	Chemotherapy plus radiotherapy	Radiotherapy plus chemotherapy	Open surgery	RH	No	backache			Iliac lymph nodes, Para-aortic lymph nodes, Ureter, Psoas major muscle	No	No		Yes	Yes	Yes	No	Yes		No	lesion excision	1	No
CC000126	Only within pelvic cavity, multiply lesions	adenocarcinoma	Imaging	LACC	1964-02-11	50	2012-04-27	2014-03-01	22.4333	IB2		Grade 2	Surgery	Yes	Chemotherapy	Yes	Chemotherapy	Chemotherapy	Open surgery	RH	No			sonography ultrosound	Ureter, Bladder	No	Yes		Yes	Yes	No	No	Yes		No	lesion excision			CR		2.33333	Progression	11.2333	Death
CC000127	Both within and beyond pelvic cavity	squamous cell carcinoma	Serum biomarker	LACC	1971-12-28	46	2016-07-15	2018-06-12	23.2333	IB2		Grade 2	Only CCRT	No		No							SCCAg		Iliac lymph nodes, Para-aortic lymph nodes	No	No		Yes	No	No	No	No						CR		9.4	Progression	20.9333	Alive
CC000128	Both within and beyond pelvic cavity	squamous cell carcinoma	Imaging	LACC	1971-02-19	46	2015-04-14	2017-07-05	27.1	IB2		Grade 2	Surgery	Yes	Chemotherapy	Yes	CCRT	Radiotherapy	laparoscopy	RH	Yes			sonography ultrosound	Iliac lymph nodes, Para-aortic lymph nodes, Lung, Liver, mediastinum, Pulmonary hilum	No	Yes		No	No	Yes	Yes	No	Ablation			2	Yes	Disease progression	Bevacizumab	0	Progression	7.03333	Death
CC000129	Only within pelvic cavity, multiply lesions	squamous cell carcinoma	Serum biomarker	LACC	1969-10-21	45	2012-09-28	2015-01-23	28.2333	IB2		Grade 3	Surgery	Yes	Chemotherapy	Yes	CCRT	Radiotherapy	Open surgery	RH	Yes		SCCAg		Vaginal stump, Obturator internal muscle, Ureter	Yes	Yes		No	Yes	No	No	No		No	Pelvic exenteration			CR		6.7	Progression	12.4667	Death
CC000130	Both within and beyond pelvic cavity	adenocarcinoma	Imaging	LACC	1974-05-18	43	2015-06-16	2017-10-27	28.8	IB2		Grade 1	Surgery	No		Yes	Chemotherapy plus CCRT	Radiotherapy plus chemotherapy	laparoscopy	RH	No			PET-CT	Pelvic wall, inguinal lymph nodes, Ureter, Rectum	No	Yes		Yes	No	No	No	No						CR		10.3667	Progression	29.1667	Alive
CC000131	Only beyond pelvic cavity, multiply lesions	squamous cell carcinoma	Serum biomarker	LACC	1957-10-01	59	2014-08-16	2017-03-01	30.9333	IB2		Grade 2	Surgery	Yes	Chemotherapy	Yes	CCRT	Radiotherapy	Open surgery	RH	No		SCCAg		Liver, Hepatic capsule, Diaphragm, Psoas major muscle	No	Yes		No	No	Yes	Yes	No	Ablation			1	No	PR		4.6	Progression	27.4	Death
CC000132	Only within pelvic cavity, multiply lesions	squamous cell carcinoma	Imaging	LACC	1970-04-04	45	2012-06-01	2015-03-09	33.7	IB2		Grade 2	Surgery	No		No			Open surgery	RH	No			sonography ultrosound	Pelvic cavity	No	Yes		No	No	Yes	No	No				2	No
CC000133	Only beyond pelvic cavity, multiply lesions	squamous cell carcinoma	Serum biomarker	LACC	1984-7--16	31	2012-08-01	2015-05-12	33.8	IB2		Grade 3	Surgery	Yes	Chemotherapy	Yes	Chemotherapy	Chemotherapy	Open surgery	RH	Yes		SCCAg		Para-aortic lymph nodes	No	Yes		Yes	Yes	Yes	No	Yes		Yes	lesion excision	1	No	CR		2.06667	Progression	14.9	Death
CC000134	Only beyond pelvic cavity, multiply lesions	squamous cell carcinoma	Physical examination	LACC	1943-12-17	70	2010-02-01	2013-02-28	37.4333	IB2		Grade 3	Surgery	No		Yes	CCRT	Radiotherapy	Open surgery	RH	No				Para-aortic lymph nodes, mediastinum, Left supraclavicular lymph node	No	No		Yes	No	No	No	No
CC000135	Only within pelvic cavity, solitary lesion	adenocarcinoma	Symptoms	LACC	1966-05-16	48	2007-11-12	2013-08-05	69.7667	IB2		Grade 1	Surgery	Yes	Chemotherapy	Yes	CCRT	Radiotherapy	Open surgery	RH	No	vaginal bleeding			Vaginal stump	No	Yes		Yes	No	No	No	No
CC000136	Only within pelvic cavity, multiply lesions	squamous cell carcinoma	Symptoms	LACC	1958-08-15	54	2012-02-07	2012-07-15	5.3	IB2			Surgery	Yes	Chemotherapy	Yes	Chemotherapy	Chemotherapy	laparoscopy	RH	No	vaginal bleeding			Vagina, Urethra	No	Yes		Yes	No	No	No	No						Disease progression		0	Progression	6.7	Death
CC000137	Only within pelvic cavity, multiply lesions	squamous cell carcinoma	Imaging	LACC	1974-10-20	43	2017-06-01	2018-04-05	10.2667	IB2			Only CCRT	No		No								MRI	Iliac lymph nodes	No	No		Yes	No	No	No	No						PR		4.7	Progression	24	Alive
CC000139	Only within pelvic cavity, multiply lesions	squamous cell carcinoma	Symptoms	LACC	1971-01-16	41	2011-07-01	2011-10-01	3.06667	IIA		Grade 2	Surgery	No		Yes	Radiotherapy	Radiotherapy	Open surgery	RH	Yes	vaginal discharge			Bladder, Rectum	No	No		No	Yes	Yes	No	Yes		No	Pelvic exenteration	1	No	CR		8.53333	Progression	25.3	Death
CC000140	Both within and beyond pelvic cavity	squamous cell carcinoma	Symptoms	LACC	1961-06-26	51	2007-06-08	2012-05-01	59.6333	IIA		Grade 3	Surgery	No		No			Open surgery	RH	No	backache			Vagina, Lumbar vertebra, Iliac lymph nodes, Para-aortic lymph nodes, Para-aortic lymph nodes	No	No		Yes	No	No	No	No
CC000141	Both within and beyond pelvic cavity	squamous cell carcinoma	Symptoms	LACC	1964-09-10	53	2017-08-29	2018-02-15	5.66667	IIA		Grade 2	Surgery	No		Yes	Chemotherapy	Chemotherapy	Open surgery	RH	No	abdominal pain			Pelvic wall, Ureter	No	No		Yes	No	No	No	No						Disease progression		0	Progression	8.63333	Death
CC000142	Both within and beyond pelvic cavity	squamous cell carcinoma	Symptoms	LACC	1976-11-04	38	2014-05-25	2014-12-30	7.3	IIA		Grade 3	Surgery	Yes	Chemotherapy	No			laparoscopy	RH	Yes	vaginal bleeding			Vaginal stump, Para-aortic lymph nodes	No	Yes	Elusive treatment
CC000143	Both within and beyond pelvic cavity	Adenosquamous carcinoma	Imaging	LACC	1980-04-12	32	2011-07-01	2012-03-28	9.03333	IIA			Surgery	Yes	Chemotherapy plus radiotherapy	Yes	Chemotherapy plus CCRT	Radiotherapy plus chemotherapy	Open surgery	RH	No			sonography ultrosound	Vaginal stump, Iliac lymph nodes, Para-aortic lymph nodes, inguinal lymph nodes	No	No		No	Yes	Yes	No	Yes		Yes	lesion excision	1	No	Disease progression		0	Progression	10.3333	Death
CC000144	Only beyond pelvic cavity, multiply lesions	squamous cell carcinoma	Imaging	LACC	1956-7--23	59	2014-08-15	2015-12-02	15.8	IIA			Only CCRT	No		No								X-ray	Lung	No	Yes		No	Yes	Yes	No	Yes		No	lesion excision	1	No	CR		44.8667	Non-progression	52.5	Alive
CC000145	Only beyond pelvic cavity, multiply lesions	adenocarcinoma	Symptoms	LACC	1978-09-13	35	2011-06-01	2012-10-01	16.2667	IIA		Grade 2	Surgery	Yes	Chemotherapy	Yes	Chemotherapy	Chemotherapy	Open surgery	RH	Yes	abdominal pain, backache, dysuria			Ureter, Bladder	No	No		No	No	Yes	No	No				5	No	Disease progression		0	Progression	23.3333	Death
CC000146	Only within pelvic cavity, solitary lesion	adenocarcinoma	Physical examination	LACC	1974-05-14	38	2009-02-17	2010-07-20	17.2667	IIA		Grade 2	Surgery	No		Yes	Chemotherapy plus radiotherapy	Radiotherapy plus chemotherapy	laparoscopy	RH	No				Vaginal stump	Yes	Yes		Yes	Yes	Yes	No	Yes		Yes	Pelvic exenteration	2	No	CR		20.3333	Progression	33.8667	Death
CC000147	Only beyond pelvic cavity, multiply lesions	squamous cell carcinoma	Symptoms	LACC	1956-03-17	61	2015-11-09	2017-06-01	19.2667	IIA		Grade 2	Surgery	Yes	Chemotherapy	Yes	Chemotherapy plus radiotherapy	Radiotherapy plus chemotherapy	Open surgery	RH	No	Swelling of vulva			Vulva	Yes	Yes		Yes	Yes	No	No	Yes		No	lesion excision			CR		26.2333	Non-progression	34.3	Alive
CC000148	Only within pelvic cavity, solitary lesion	squamous cell carcinoma	Symptoms	LACC	1974-11-10	43	2016-02-01	2017-10-02	20.3	IIA		Grade 3	Surgery	No		No			Open surgery	RH	No	vaginal bleeding			Vagina	No	Yes		Yes	No	No	No	No						CR		16.3333	Progression	25.3333	Death
CC000149	Both within and beyond pelvic cavity	squamous cell carcinoma	Symptoms	LACC	1973-05-16	41	2012-04-11	2014-02-01	22.0333	IIA			Surgery	Yes	Chemotherapy plus radiotherapy	Yes	Chemotherapy plus radiotherapy	Chemotherapy plus radiotherapy	Open surgery	RH	No	backache			Iliac lymph nodes, Para-aortic lymph nodes	No	No		Yes	Yes	No	No	Yes		No	lesion excision			CR		21.0667	Non-progression	26.1333	Alive
CC000150	Only within pelvic cavity, multiply lesions	squamous cell carcinoma	Serum biomarker	LACC	1964-02-02	50	2011-01-01	2014-02-01	37.5667	IIA			Surgery	No		Yes	Chemotherapy	Chemotherapy	Open surgery	RH	Yes		SCCAg		Vaginal stump	No	No		No	No	Yes	No	No				1	No	Disease progression		0	Progression	15.1333	Death
CC000151	Only within pelvic cavity, multiply lesions	squamous cell carcinoma	Symptoms	LACC	1946-03-20	69	2012-05-01	2016-01-10	44.9667	IIA		Grade 2	Surgery	No		Yes	Chemotherapy	Chemotherapy	Open surgery	RH	No	vaginal bleeding			Vagina, Vaginal stump	No	No		Yes	No	No	No	No						CR		20.8667	Non-progression	24.0667	Alive
CC000152	Only within pelvic cavity, multiply lesions	squamous cell carcinoma	Physical examination	LACC	1950-11-25	64	2010-02-24	2014-05-01	50.9	IIA		Grade 3	Surgery	No		Yes	Chemotherapy	Chemotherapy	Open surgery	RT	Yes				Vagina, Vaginal stump	No	No		Yes	No	No	No	No						CR		32.2	Progression	44.7	Death
CC000153	Only within pelvic cavity, multiply lesions	squamous cell carcinoma	Symptoms	LACC	1968-04-12	46	2004-03-04	2013-12-01	118.633	IIA			Surgery	No		Yes	Chemotherapy	Chemotherapy	Open surgery	RH	No	abdominal pain			Pelvic cavity	Yes	Yes		Yes	No	No	No	No						CR		73.2667	Non-progression	77.1	Alive
CC000154	Only within pelvic cavity, multiply lesions	squamous cell carcinoma	Imaging	LACC	1962-7--9	56	2008-03-01	2018-07-21	126.467	IIA		Grade 2	Surgery	No		No			Open surgery	RH	No			sonography ultrosound	Pelvic wall, Pelvic cavity	No	No		Yes	No	Yes	No	Yes				1	No	CR		18.3	Non-progression	20.4667	Alive
CC000155	Only within pelvic cavity, multiply lesions	adenocarcinoma	Symptoms	LACC	1941-01-22	71	2008-05-01	2011-05-06	36.6667	IIA		Grade 1	Surgery	No		No			Open surgery	RH	No	Abnormal urination (hematuria, dysuria), abnormal defecation (dysuria)			Bladder, Rectum	No	No	Untreated															3.9	Death
CC000156	Both within and beyond pelvic cavity	squamous cell carcinoma	Physical examination	LACC	1953-09-10	61	2014-07-21	2015-04-20	9.1	IIA1		Grade 2	Surgery	Yes	Chemotherapy	Yes	Chemotherapy plus radiotherapy	Radiotherapy plus chemotherapy	laparoscopy	RH	No				Left supraclavicular lymph node, Iliac lymph nodes, Para-aortic lymph nodes	No	Yes		Yes	No	Yes	No	Yes				2	No	PR		5.8	Progression	15.6333	Death
CC000157	Only within pelvic cavity, solitary lesion	squamous cell carcinoma	Symptoms	LACC	1967-10-09	50	2016-12-28	2018-01-01	12.3	IIA1		Grade 2	Surgery	No		No			laparoscopy	RH	No	contact vaginal bleeding			Vaginal stump	No	No		Yes	No	No	No	No						CR		31.7333	Non-progression	27.3667	Alive
CC000158	Only within pelvic cavity, solitary lesion	squamous cell carcinoma	Symptoms	LACC	1950-02-28	67	2015-03-01	2017-05-01	26.4	IIA1			Surgery	No		No			laparoscopy	RH	No	vaginal bleeding			Vaginal stump	No	No		Yes	No	No	No	No
CC000159	Only within pelvic cavity, solitary lesion	squamous cell carcinoma	Symptoms	LACC	1967-11-08	50	2017-12-01	2018-06-13	6.46667	IIA2			Only CCRT	No		No						vaginal bleeding			Vagina	No	No		Yes	No	No	No	No						CR		7.46667	Progression	18.9	Death
CC000160	Only beyond pelvic cavity, multiply lesions	adenocarcinoma	Physical examination	LACC	1975-05-30	39	2014-01-01	2014-10-01	9.1	IIA2		Grade 2	Surgery	No		Yes	CCRT	Radiotherapy	Open surgery	Hysterectomy	No				inguinal lymph nodes, Abdominal wall	Yes	No		Yes	Yes	No	No	Yes		No	lesion excision			CR		62.1	Non-progression	66.7333	Alive
CC000161	Both within and beyond pelvic cavity	squamous cell carcinoma	Imaging	LACC	1963-11-10	54	2016-03-29	2017-02-01	10.3	IIA2		Grade 2	Surgery	No		Yes	Chemotherapy plus CCRT	Radiotherapy plus chemotherapy	laparoscopy	RH	No			sonography ultrosound	Pelvic cavity, Ureter, Bladder, Lung	Yes	Yes		No	Yes	No	No	No		No	Pelvic exenteration			CR		6.96667	Progression	27.4333	Death
CC000162	Only beyond pelvic cavity, solitary lesion	squamous cell carcinoma	Physical examination	LACC	1952-10-12	64	2015-12-10	2016-10-27	11.0333	IIA2			Only CCRT	No		No									Right supraclavicular lymph node	No	No		Yes	No	Yes	No	Yes				1	No	PR		7.13333	Progression	16.3333	Death
CC000163	Only within pelvic cavity, solitary lesion	squamous cell carcinoma	Symptoms	LACC	1945-11-15	69	2014-07-01	2015-06-01	11.1667	IIA2		Grade 3	Surgery	No		Yes	Chemotherapy plus radiotherapy	Radiotherapy plus chemotherapy	Open surgery	RH	No	lower extremity pain			Vaginal stump	No	No		No	No	Yes	No	No				1	No	Disease progression		0	Progression	11.1667	Death
CC000164	Only within pelvic cavity, solitary lesion	squamous cell carcinoma	Symptoms	LACC	1981-06-06	34	2013-09-01	2015-01-01	16.2333	IIA2		Grade 3	Surgery	No		Yes	Chemotherapy	Chemotherapy	Open surgery	RH	Yes	abdominal pain			Ovary	No	Yes		No	Yes	Yes	No	Yes		Yes	lesion excision	1	No	CR		3.16667	Progression	22.3333	Death
CC000165	Only within pelvic cavity, solitary lesion	squamous cell carcinoma	Physical examination	LACC	1974-10-12	43	2016-07-01	2017-12-22	17.9667	IIA2		Grade 2	Surgery	Yes	Chemotherapy	Yes	CCRT	Radiotherapy	laparoscopy	RH	Yes				Rectum	No	No		No	No	Yes	No	No				4	Yes	PR	Bevacizumab	4.16667	Progression	27.5	Alive
CC000166	Both within and beyond pelvic cavity	adenocarcinoma	Imaging	LACC	1977-04-15	40	2013-05-01	2018-01-17	57.4	IIA2		Grade 2	Surgery	No		Yes	CCRT	Radiotherapy	Open surgery	RH	Yes			sonography ultrosound	Ovary, Pleura	Yes	Yes		No	Yes	Yes	No	Yes		No	lesion excision	1	No	CR		7.83333	Progression	26.8333	Alive
CC000167	Only beyond pelvic cavity, multiply lesions	squamous cell carcinoma	Symptoms	LACC	1973-04-10	43	2015-11-01	2016-03-09	4.3	IIB		Grade 3	Only CCRT	No		No						Upper extremity sensory abnormality, ptosis			Lung, mediastinum, Rib ribs	No	No		Yes	No	No	No	No						PR		3.9	Progression	12.9333	Death
CC000168	Only within pelvic cavity, multiply lesions	squamous cell carcinoma	Symptoms	LACC	1963-7--2	50	2012-05-07	2012-12-01	6.93333	IIB		Grade 3	Only CCRT	No		No						backache, abnormal defecation (diarrhea)			Uterine cervix, Rectum, Vagina, Lymph nodes around intestine	No	Yes		No	Yes	Yes	No	Yes		No	Pelvic exenteration	2	No	CR		4.6	Non-progression	11.9667	Death
CC000169	Only within pelvic cavity, solitary lesion	squamous cell carcinoma	Serum biomarker	LACC	1957-10-29	57	2014-03-06	2015-04-08	13.2667	IIB		Grade 2	Only CCRT	No		No							SCCAg		Corpus uteri	No	No		No	Yes	Yes	No	Yes		No	lesion excision	1	No	CR		9.9	Progression	22.1667	Death
CC000170	Only within pelvic cavity, multiply lesions	squamous cell carcinoma	Symptoms	LACC	1957-08-02	55	2007-05-03	2012-05-23	61.5667	IIB		Grade 3	Only chemotherapy	No		Yes	Chemotherapy plus hysterectomy	Chemotherapy	Open surgery	Hysterectomy	No	abnormal defecation (dysdefecation)			Uterine cervix, Levator ani muscle	No	Yes		Yes	Yes	Yes	No	Yes		Yes	Pelvic exenteration	1	No	CR		2.76667	Progression	16.5333	Death
CC000171	Only within pelvic cavity, multiply lesions	squamous cell carcinoma	Symptoms	LACC	1966-05-06	51	2016-12-26	2017-05-01	4.2	IIB			Only CCRT	No		No						lower limbs swelling			Iliac lymph nodes, Ureter	No	No		Yes	No	No	No	No						CR		14.3667	Progression	35.3	Alive
CC000172	Only beyond pelvic cavity, multiply lesions	squamous cell carcinoma	Serum biomarker	LACC	1958-01-16	59	2016-10-01	2017-03-01	5.03333	IIB			Only CCRT	No		No							SCCAg		Lung	No	No		No	No	Yes	No	No				1	No
CC000173	Both within and beyond pelvic cavity	squamous cell carcinoma	Symptoms	LACC	1979-05-08	38	2016-09-19	2017-03-01	5.43333	IIB			Only CCRT	No		No						abdominal pain			Iliac lymph nodes, Hepatic capsule, Omentum majus	Yes	Yes		No	Yes	Yes	No	Yes		No	lesion excision	1	No	Disease progression		0	Progression	7.13333	Death
CC000174	Both within and beyond pelvic cavity	squamous cell carcinoma	Physical examination	LACC	1977-04-26	40	2016-11-16	2017-05-12	5.9	IIB		Grade 1	Only CCRT	No		No									Left subclavian lymph node, Left cervical lymph node, Mesentery, Falciform ligament, Iliac lymph nodes, Para-aortic lymph nodes	No	Yes		Yes	No	Yes	No	Yes				1	No	CR		26.0667	Non-progression	34.9333	Alive
CC000175	Both within and beyond pelvic cavity	squamous cell carcinoma	Imaging	LACC	1966-03-20	49	2014-11-14	2015-05-19	6.96667	IIB		Grade 3	Surgery	Yes	Chemotherapy	Yes	Chemotherapy plus radiotherapy	Radiotherapy plus chemotherapy	Open surgery	RH	No			PET-CT	Iliac lymph nodes, Para-aortic lymph nodes	No	No		Yes	No	Yes	No	Yes				2	No
CC000176	Both within and beyond pelvic cavity	squamous cell carcinoma	Symptoms	LACC	1971-09-11	46	2017-02-01	2017-09-01	7.06667	IIB			Only CCRT	No		No						Hematochezia			Rectum, Sigmoid colon	No	Yes		Yes	No	Yes	No	Yes				2	Yes	Disease progression	Bevacizumab	0	Progression	20.2333	Death
CC000177	Both within and beyond pelvic cavity	squamous cell carcinoma	Serum biomarker	LACC	1973-04-27	43	2016-01-05	2016-08-08	7.2	IIB			Only CCRT	No		No							SCCAg		Psoas major muscle, Iliac lymph nodes, inguinal lymph nodes, mediastinum, Pulmonary hilum, Uterine cervix	Yes	Yes		Yes	No	Yes	No	Yes				3	No	PR		4	Progression	10.9	Death
CC000178	Only beyond pelvic cavity, multiply lesions	squamous cell carcinoma	Symptoms	LACC	1964-06-09	51	2014-06-01	2015-01-09	7.4	IIB		Grade 3	Only CCRT	No		No						abdominal pain			Para-aortic lymph nodes	No	Yes		Yes	No	Yes	No	Yes				1	No	PR		3.43333	Progression	16.9667	Death
CC000179	Both within and beyond pelvic cavity	squamous cell carcinoma	Imaging	LACC	1984-01-24	33	2015-11-08	2016-07-01	7.86667	IIB		Grade 3	Only CCRT	No		No								CT	Uterine cervix, Ureter, Mesentery, Iliac lymph nodes, Para-aortic lymph nodes, inguinal lymph nodes	No	No		Yes	No	No	No	No						CR		42.2667	Non-progression	45.4333	Alive
CC000180	Only beyond pelvic cavity, multiply lesions	squamous cell carcinoma	Imaging	LACC	1983-10-16	33	2016-10-01	2017-05-31	8.06667	IIB			Only CCRT	No		No								PET-CT	Right supraclavicular lymph node, Right subclavian lymph node, mediastinum	No	Yes		Yes	No	Yes	No	Yes				3	No	CR		27.1	Non-progression	34.3	Alive
CC000181	Only within pelvic cavity, solitary lesion	squamous cell carcinoma	Symptoms	LACC	1976-06-25	37	2012-08-01	2013-04-01	8.1	IIB			Chemotherapy plus radiotherapy	No		No						vaginal bleeding			Vaginal stump	No	Yes		Yes	No	Yes	No	Yes				2	No
CC000182	Both within and beyond pelvic cavity	squamous cell carcinoma	Physical examination	LACC	1966-01-17	52	2017-04-01	2017-12-01	8.13333	IIB		Grade 3	Only CCRT	No		No									Right upper limb muscle, Right cervical lymph node, Left cervical lymph node, Left supraclavicular lymph node, Left subclavian lymph node, mediastinum, Pulmonary hilum, Iliac lymph nodes, Para-aortic lymph nodes, Bone metastases (multiple)	No	Yes		Yes	No	Yes	No	Yes				1	No	SD		7.3	Progression	18.2333	Death
CC000183	Both within and beyond pelvic cavity	squamous cell carcinoma	Serum biomarker	LACC	1962-08-06	56	2016-03-01	2016-11-01	8.16667	IIB			Only CCRT	No		No							SCCAg		Corpus uteri, Iliac lymph nodes, Right supraclavicular lymph node, mediastinum, Breast, Diaphragm	Yes	Yes		Yes	No	No	No	No						CR		6.63333	Progression	31.4	Death
CC000184	Only beyond pelvic cavity, multiply lesions	squamous cell carcinoma	Symptoms	LACC	1963-03-18	52	2015-05-20	2016-02-01	8.56667	IIB		Grade 2	Only CCRT	Yes	Chemotherapy	Yes	Hysterectomy					cough, chest pain			Lung, mediastinum, Pulmonary hilum	No	No		No	No	Yes	No	No				1	No	Disease progression		0	Progression	4.03333	Death
CC000185	Only within pelvic cavity, multiply lesions	squamous cell carcinoma	Imaging	LACC	1965-05-20	52	2017-06-12	2018-02-26	8.63333	IIB			Only CCRT	No		No								CT	Parametrium, Pelvic wall	Yes	Yes		Yes	No	Yes	No	Yes				1	No	Disease progression		0	Progression	11.3333	Death
CC000186	Only beyond pelvic cavity, multiply lesions	squamous cell carcinoma	Serum biomarker	LACC	1968-11-01	49	2017-04-06	2017-12-27	8.83333	IIB		Grade 2	Only CCRT	No		No							SCCAg		Lung, mediastinum, Pulmonary hilum	No	No		No	No	Yes	No	No				2	Yes	Disease progression	Bevacizumab	0	Progression	17.8333	Death
CC000187	Only beyond pelvic cavity, multiply lesions	squamous cell carcinoma	Serum biomarker	LACC	1966-12-07	51	2017-02-01	2017-10-30	9.03333	IIB			Only CCRT	No		No							SCCAg		Left supraclavicular lymph node, Paraaortic lymph nodes, Esophagus, Para-aortic lymph nodes	Yes	No		Yes	No	Yes	No	Yes				1	No	CR		13.5667	Progression	19.3	Death
CC000188	Only within pelvic cavity, multiply lesions	squamous cell carcinoma	Imaging	LACC	1979-05-30	38	2016-10-19	2017-07-20	9.13333	IIB			Only CCRT	Yes	Chemotherapy	No								PET-CT	Iliac lymph nodes	No	Yes		Yes	No	Yes	No	Yes				1	No	PR		4.9	Progression	13.6	Death
CC000189	Only within pelvic cavity, multiply lesions	squamous cell carcinoma	Symptoms	LACC	1963-02-27	53	2015-07-01	2016-04-08	9.4	IIB		Grade 3	Chemotherapy plus CCRT	No		No						vaginal discharge			Uterine cervix, Vagina, Iliac lymph nodes	No	No		No	No	Yes	No	No				1	Yes		Bevacizumab
CC000190	Only within pelvic cavity, multiply lesions	squamous cell carcinoma	Physical examination	LACC	1953-11-28	60	2012-05-01	2013-02-15	9.66667	IIB			Only CCRT	Yes	Chemotherapy	No									Vagina, Corpus uteri, Parametrium, Rectum	Yes	Yes		Yes	No	No	No	No
CC000191	Only within pelvic cavity, multiply lesions	squamous cell carcinoma	Physical examination	LACC	1952-09-10	64	2016-08-10	2017-06-01	9.83333	IIB		Grade 1	Only CCRT	No		No									Uterine cervix	No	No		Yes	No	No	No	No						PR		3.93333	Progression	16.3667	Death
CC000192	Only within pelvic cavity, solitary lesion	squamous cell carcinoma	Physical examination	LACC	1951-03-27	66	2016-09-01	2017-06-26	9.93333	IIB		Grade 3	Only CCRT	No		No									Urethra	No	No		Yes	Yes	Yes	No	Yes		No	lesion excision	1	Yes	CR	Apatini	5.4	Progression	21.4667	Death
CC000193	Only within pelvic cavity, multiply lesions	squamous cell carcinoma	Symptoms	LACC	1963-01-28	54	2016-03-02	2017-01-17	10.7	IIB		Grade 2	Only CCRT	No		No						vaginal bleeding			Uterine cervix, Iliac lymph nodes	No	Yes		Yes	No	No	No	No						CR		9.23333	Progression	23.8	Death
CC000194	Only within pelvic cavity, multiply lesions	adenocarcinoma	Imaging	LACC	1967-11-07	49	2016-07-28	2017-07-03	11.3333	IIB			Only CCRT	No		No								PET-CT	Uterine cervix, Corpus uteri, Parametrium, Ureter, Ovary	Yes	Yes		No	Yes	No	Yes	Yes	PD-1 monoclonal antibody	No	Pelvic exenteration			CR		13.3667	Non-progression	14.1667	Death
CC000195	Only beyond pelvic cavity, multiply lesions	squamous cell carcinoma	Imaging	LACC	1968-7--2	48	2015-09-01	2016-08-12	11.5333	IIB		Grade 2	Only CCRT	No		No								CT	Psoas major muscle	No	Yes		Yes	No	No	No	No						Disease progression		0	Progression	11.8	Death
CC000196	Both within and beyond pelvic cavity	squamous cell carcinoma	Symptoms	LACC	1963-10-13	54	2016-11-18	2017-11-01	11.6	IIB		Grade 3	Only CCRT	No		No						neck mass			Left supraclavicular lymph node, Para-aortic lymph nodes, Iliac lymph nodes, Sacrum	No	Yes		No	No	Yes	No	No				1	Yes	CR	Bevacizumab	17.7	Non-progression	29.1667	Alive
CC000197	Only within pelvic cavity, multiply lesions	squamous cell carcinoma	Imaging	LACC	1962-01-12	55	2015-12-09	2016-12-10	12.2333	IIB		Grade 3	Surgery	Yes	Chemotherapy	Yes	Chemotherapy	Chemotherapy	laparoscopy	RH	Yes			MRI	Iliac lymph nodes	No	No		Yes	No	No	No	No						CR		36.3667	Non-progression	40.2667	Alive
CC000198	Only within pelvic cavity, multiply lesions	squamous cell carcinoma	Physical examination	LACC	1974-08-25	41	2014-08-01	2015-09-08	13.4333	IIB			Surgery	No		No			Open surgery	RH	Yes				Vagina, Vaginal stump	No	No		No	No	Yes	No	No				1	No	CR		8.33333	Progression	55.5667	Alive
CC000199	Only beyond pelvic cavity, multiply lesions	squamous cell carcinoma	Symptoms	LACC	1957-01-16	61	2017-06-12	2018-08-01	13.8333	IIB		Grade 2	Only CCRT	No		No						chest pain, shortness of breath, cough			Lung	Yes	No		Yes	No	Yes	No	Yes				2	Yes	Disease progression	Bevacizumab	0	Progression	11.2667	Death
CC000200	Both within and beyond pelvic cavity	squamous cell carcinoma	Symptoms	LACC	1962-11-24	50	2011-08-01	2012-10-01	14.2333	IIB			Surgery	No		Yes	Radiotherapy	Radiotherapy	laparoscopy	RH	No	abdominal pain			Iliac lymph nodes, Para-aortic lymph nodes	No	Yes		No	Yes	No	No	No		No	lesion excision			CR		89.4	Non-progression	91.3	Alive
CC000201	Only within pelvic cavity, solitary lesion	squamous cell carcinoma	Physical examination	LACC	1974-10-06	41	2014-01-23	2015-04-01	14.4333	IIB		Grade 2	Surgery	Yes	Chemotherapy	Yes	Chemotherapy plus CCRT	Radiotherapy plus chemotherapy	Open surgery	RH	Yes				Vaginal stump	No	No		No	Yes	No	No	No		No	Pelvic exenteration			Disease progression		0	Progression	15.2333	Death
CC000202	Only within pelvic cavity, multiply lesions	squamous cell carcinoma	Imaging	LACC	1961-08-30	54	2014-02-14	2015-05-06	14.8667	IIB		Grade 2	Only CCRT	No		No								CT	Iliac lymph nodes, Pelvic cavity	Yes	Yes		No	No	Yes	No	No				3	Yes		Bevacizumab
CC000203	Only beyond pelvic cavity, multiply lesions	squamous cell carcinoma	Imaging	LACC	1964-03-25	53	2016-06-23	2017-09-17	15.0333	IIB		Grade 3	Only CCRT	No		No								CT	Lung	No	Yes		No	No	Yes	No	No				2	No	CR		9.5	Progression	30.6333	Alive
CC000204	Both within and beyond pelvic cavity	squamous cell carcinoma	Imaging	LACC	1959-09-12	58	2015-11-16	2017-03-05	15.8333	IIB		Grade 2	Only CCRT	No		No								CT	Iliac lymph nodes, Para-aortic lymph nodes	No	Yes		No	Yes	Yes	No	Yes		No	lesion excision	4	No	CR		8.46667	Progression	26.4	Death
CC000205	Both within and beyond pelvic cavity	squamous cell carcinoma	Serum biomarker	LACC	1965-7--22	52	2016-06-01	2017-09-20	15.8667	IIB		Grade 3	Only CCRT	Yes	Chemotherapy	No							SCCAg		Parametrium, Iliac lymph nodes, Para-aortic lymph nodes	No	Yes		Yes	No	Yes	No	Yes				2	Yes	SD	Bevacizumab	1.5	Progression	10.6333	Death
CC000206	Both within and beyond pelvic cavity	squamous cell carcinoma	Serum biomarker	LACC	1959-03-08	58	2016-07-18	2017-11-09	15.9667	IIB			Only CCRT	No		No							SCCAg		Iliac lymph nodes, Para-aortic lymph nodes, Pulmonary hilum	No	Yes		Yes	No	Yes	No	Yes				1	No	CR		12.1667	Progression	22.0333	Death
CC000207	Only within pelvic cavity, multiply lesions	squamous cell carcinoma	Cervical cytology with/without hrHPV	LACC	1975-04-08	42	2016-10-01	2018-01-29	16.1667	IIB		Grade 2	Only CCRT	No		No									Uterine cervix, Vagina	No	Yes		No	Yes	No	No	No		No	lesion excision			CR		24.9333	Non-progression	26.2	Alive
CC000208	Only within pelvic cavity, multiply lesions	squamous cell carcinoma	Symptoms	LACC	1963-11-29	53	2015-05-01	2016-09-06	16.4667	IIB		Grade 2	Only CCRT	No		No						vaginal bleeding			Uterine cervix, Vagina, Iliac lymph nodes	No	Yes		No	No	Yes	No	No				2	Yes	CR	Apatini	31.4667	Non-progression	43.2	Alive
CC000209	Both within and beyond pelvic cavity	squamous cell carcinoma	Imaging	LACC	1960-11-27	57	2017-03-16	2018-08-03	16.8333	IIB		Grade 3	Only CCRT	No		No								MRI	Corpus uteri, Iliac lymph nodes, Omentum majus, Peritoneal peritoneum	No	Yes	Untreated															4.03333	Death
CC000210	Only beyond pelvic cavity, solitary lesion	squamous cell carcinoma	Symptoms	LACC	1968-7--25	48	2015-01-06	2016-06-01	17.0667	IIB			Surgery	No		Yes	CCRT	Radiotherapy	Open surgery	RH	No	neck mass			Left supraclavicular lymph node	No	No		Yes	No	No	No	No						SD		2.56667	Progression	33.9	Death
CC000211	Only beyond pelvic cavity, multiply lesions	squamous cell carcinoma	Imaging	LACC	1968-12-09	46	2012-05-03	2013-09-29	17.1333	IIB			Chemotherapy plus CCRT	No		No								PET-CT	Para-aortic lymph nodes, Diaphragm, mediastinum	No	Yes		Yes	No	Yes	No	Yes				1	No	CR		14.5333	Progression	28.7333	Death
CC000212	Both within and beyond pelvic cavity	squamous cell carcinoma	Imaging	LACC	1952-08-15	65	2017-02-27	2018-07-27	17.1667	IIB		Grade 2	Chemotherapy plus CCRT	No		No								PET-CT	Corpus uteri, Esophagus, Porta hepatis, Pleura, Hepatic capsule	No	No		No	No	Yes	No	No				1	Yes	Disease progression	Bevacizumab	0	Progression	6.3	Death
CC000213	Only beyond pelvic cavity, multiply lesions	squamous cell carcinoma	Imaging	LACC	1969-05-04	48	2015-04-27	2016-09-27	17.3	IIB		Grade 3	Only CCRT	No		No								CT	Lung	No	Yes		No	No	Yes	No	No				2	Yes	PR	Apatini	3.5	Progression	20.4	Death
CC000214	Both within and beyond pelvic cavity	squamous cell carcinoma	Serum biomarker	LACC	1961-7--10	53	2013-10-20	2015-06-01	19.6333	IIB			Only CCRT	No		No							SCCAg		Pelvic cavity, Hepatic capsule, Para-aortic lymph nodes, Iliac lymph nodes	No	Yes		No	No	Yes	No	No				1	No	PR		4.66667	Progression	21.3	Death
CC000215	Only beyond pelvic cavity, solitary lesion	squamous cell carcinoma	Imaging	LACC	1938-11-20	78	2015-06-01	2017-02-07	20.5667	IIB		Grade 3	Only CCRT	No		No								sonography ultrosound	Liver	Yes	No		No	No	Yes	Yes	No	Ablation			3	No	PR		3.4	Progression	25.0667	Death
CC000216	Only within pelvic cavity, multiply lesions	squamous cell carcinoma	Physical examination	LACC	1969-10-17	44	2012-09-29	2014-06-25	21.1333	IIB		Grade 2	Only CCRT	Yes	Chemotherapy	No									Uterine cervix	No	Yes		No	Yes	Yes	No	Yes		No	Pelvic exenteration	1	No	CR		24.4667	Progression	31.7333	Death
CC000217	Both within and beyond pelvic cavity	squamous cell carcinoma	Symptoms	LACC	1966-03-21	51	2015-05-01	2017-03-01	22.3333	IIB			Only CCRT	No		No						vaginal bleeding			Uterine cervix, Corpus uteri, Vagina, Bladder, inguinal lymph nodes	Yes	Yes		Yes	No	No	No	No						PR		2.66667	Progression	5.1	Death
CC000218	Only within pelvic cavity, multiply lesions	adenocarcinoma	Serum biomarker	LACC	1962-12-10	54	2015-08-01	2017-06-01	22.3333	IIB		Grade 2	Only CCRT	Yes	Chemotherapy	No							CA125		Vaginal stump, Vagina	No	No		No	No	Yes	No	No				1	No	Disease progression		0	Progression	11.1333	Death
CC000219	Only beyond pelvic cavity, solitary lesion	squamous cell carcinoma	Serum biomarker	LACC	1956-11-14	58	2011-12-01	2013-12-01	24.3667	IIB			Surgery	No		Yes	Chemotherapy plus radiotherapy	Radiotherapy plus chemotherapy	Open surgery	RH	No		SCCAg		Thoracic duct	Yes	Yes		No	No	Yes	No	No				1	No	CR		70.2667	Non-progression	76.8667	Alive
CC000220	Both within and beyond pelvic cavity	squamous cell carcinoma	Symptoms	LACC	1966-06-15	46	2010-02-01	2012-06-01	28.3667	IIB		Grade 3	Surgery	Yes	Chemotherapy	No			Open surgery	Hysterectomy	No	vaginal bleeding			Vagina, Lymph nodes around intestine	No	Yes		Yes	Yes	Yes	No	Yes		No	Pelvic exenteration	1	No	CR		3.03333	Progression	61.8667	Death
CC000221	Only beyond pelvic cavity, multiply lesions	squamous cell carcinoma	Serum biomarker	LACC	1963-05-08	54	2012-08-01	2014-12-15	28.8667	IIB			Only CCRT	No		No							SCCAg		Peritoneal peritoneum, Left supraclavicular lymph node	No	No		No	No	Yes	No	No				1	No	PR		4.9	Progression	33.0333	Death
CC000222	Both within and beyond pelvic cavity	adenocarcinoma	Symptoms	LACC	1946-05-18	72	2015-09-01	2018-04-01	31.4333	IIB			Chemotherapy plus CCRT	No		No						chest pain			Vagina, Lung, Pleura, Pulmonary hilum, mediastinum, inguinal lymph nodes	No	Yes		No	No	Yes	No	No				2	Yes	SD	Bevacizumab	3.16667	Progression	24.1	Alive
CC000223	Both within and beyond pelvic cavity	squamous cell carcinoma	Serum biomarker	LACC	1969-05-06	46	2011-07-01	2014-03-01	32.4667	IIB			Only CCRT	No		No							SCCAg		Iliac lymph nodes, Para-aortic lymph nodes	No	Yes		Yes	No	No	No	No						CR		8.1	Progression	23.4	Death
CC000224	Only within pelvic cavity, multiply lesions	squamous cell carcinoma	Imaging	LACC	1966-09-24	52	2015-04-30	2018-03-01	34.5333	IIB			Only CCRT	No		No								CT	Parametrium, Rectum	No	Yes		No	No	Yes	No	No				2	Yes	PR	Bevacizumab	3	Progression	21.3333	Death
CC000225	Both within and beyond pelvic cavity	squamous cell carcinoma	Serum biomarker	LACC	1960-06-03	55	2012-04-01	2015-05-26	38.3333	IIB		Grade 2	Only CCRT	Yes	Chemotherapy	No							SCCAg		Iliac lymph nodes, Para-aortic lymph nodes	Yes	Yes		Yes	No	No	No	No						CR		39.8667	Progression	58.8667	Alive
CC000226	Only within pelvic cavity, multiply lesions	squamous cell carcinoma	Symptoms	LACC	1945-09-23	72	2013-11-01	2017-03-01	40.5333	IIB		Grade 3	Only CCRT	No		No						vaginal bleeding			Vagina, Urethra, Bladder	No	No		Yes	No	Yes	No	Yes				1	No	CR		10.9667	Progression	23.4	Death
CC000227	Both within and beyond pelvic cavity	squamous cell carcinoma	Physical examination	LACC	1966-12-01	51	2014-12-15	2018-04-16	40.6	IIB		Grade 1	Only CCRT	No		No									Rectum, Omentum majus, Pelvic wall	Yes	Yes		No	Yes	No	No	No		No	Pelvic exenteration			CR		3	Progression	10.6333	Death
CC000228	Only within pelvic cavity, multiply lesions	adenocarcinoma	Symptoms	LACC	1975-12-12	37	2008-07-01	2011-11-01	40.6	IIB		Grade 1	Chemotherapy plus CCRT	No		No						vaginal bleeding			Uterine cervix, Bladder, Vagina	No	No		Yes	Yes	Yes	No	Yes		No	Pelvic exenteration	1	No	CR		6.53333	Non-progression	20.2667	Death
CC000229	Only within pelvic cavity, solitary lesion	adenocarcinoma	Serum biomarker	LACC	1957-06-05	56	2009-06-01	2012-11-19	42.2333	IIB			Surgery	Yes	Chemotherapy	No			Open surgery	Hysterectomy	No		CA125		Bladder	No	Yes		No	Yes	No	No	No		No	Pelvic exenteration			CR		7.2	Progression	19.8333	Death
CC000230	Only beyond pelvic cavity, solitary lesion	squamous cell carcinoma	Symptoms	LACC	1975-01-05	42	2012-07-08	2016-08-12	49.8667	IIB			Only CCRT	No		No						cough			Lung	Yes	Yes		No	Yes	Yes	No	Yes		No	lesion excision	1	No	CR		10.6	Progression	44.0667	Alive
CC000231	Only beyond pelvic cavity, solitary lesion	squamous cell carcinoma	Physical examination	LACC	1965-02-15	52	2011-10-10	2017-05-01	67.6667	IIB			Only CCRT	No		No									Right cervical lymph node	Yes	Yes		No	No	Yes	No	No				1	Yes		Bevacizumab
CC000232	Only beyond pelvic cavity, multiply lesions	squamous cell carcinoma	Imaging	LACC	1960-09-12	54	2008-11-14	2014-08-09	69.8	IIB		Grade 3	Surgery	No		Yes	CCRT	Radiotherapy	Open surgery	RH	No			CT	Lung	Yes	Yes		No	Yes	Yes	No	Yes		No	lesion excision	1	No	CR		43.4333	Progression	68.5	Alive
CC000233	Only within pelvic cavity, solitary lesion	Adenosquamous carcinoma	Symptoms	LACC	1968-05-04	50	2009-04-10	2018-04-01	109.267	IIB			Surgery	Yes	Chemotherapy	Yes	Chemotherapy plus radiotherapy	Radiotherapy plus chemotherapy	Open surgery	RH	No	vaginal bleeding			Vagina	No	No		Yes	No	No	No	No						SD		4.06667	Non-progression	8.13333	Death
CC000234	Only within pelvic cavity, multiply lesions	squamous cell carcinoma	Cervical cytology with/without hrHPV	LACC	1959-02-02	58	2007-05-06	2017-11-21	128.4	IIB		Grade 2	Only CCRT	No		No									Uterine cervix	Yes	Yes		Yes	No	No	No	No						CR		26.4333	Non-progression	28.5	Alive
CC000235	Only within pelvic cavity, multiply lesions	squamous cell carcinoma	Symptoms	LACC	1954-08-11	58	1991-03-01	2011-09-01	249.633	IIB		Grade 1	Only CCRT	No		No						vaginal bleeding			Uterine cervix, Vagina	No	Yes		Yes	No	No	No	No						CR		44.6667	Progression	66	Death
CC000236	Only within pelvic cavity, multiply lesions	squamous cell carcinoma	Physical examination	LACC	1960-06-10	57	2016-08-01	2017-10-03	14.2667	IIB		Grade 2	Only CCRT	No		No									Vagina, Vaginal stump	No	Yes		Yes	No	No	No	No						CR		20.0667	Non-progression	30.1333	Alive
CC000237	Only within pelvic cavity, multiply lesions	squamous cell carcinoma	Physical examination	LACC	1962-06-06	55	2017-08-01	2018-03-01	7.06667	IIB		Grade 3	Surgery	No		Yes	CCRT	Radiotherapy	Open surgery	RH	No				Vagina, Iliac lymph nodes	No	Yes		Yes	No	No	No	No						CR		11.7667	Non-progression	25.2	Alive
CC000238	Both within and beyond pelvic cavity	squamous cell carcinoma	Symptoms	LACC	1963-06-28	53	2015-07-02	2016-09-19	14.8333	IIB		Grade 3	Surgery	No		Yes	CCRT	Radiotherapy	Open surgery	Hysterectomy	Yes	neck mass			Right supraclavicular lymph node, Left supraclavicular lymph node, Right subclavian lymph node, Left subclavian lymph node, mediastinum, Pulmonary hilum, Lung, Vaginal stump，Bone metastases (multiple)	No	Yes		No	Yes	Yes	No	Yes		No	lesion excision	2	Yes	CR	Apatini	6.03333	Progression	27.8	Death
CC000239	Only within pelvic cavity, multiply lesions	adenocarcinoma	Symptoms	LACC	1963-03-12	51	2012-09-12	2014-01-21	16.5333	IIB			Chemotherapy plus CCRT	No		No						vaginal bleeding			Uterine cervix	No	Yes		Yes	No	No	No	No						SD		6.36667	Progression	14.5	Death
CC000240	Both within and beyond pelvic cavity	squamous cell carcinoma	Serum biomarker	Advanced stage	1960-09-26	55	2015-03-18	2015-11-09	7.86667	IIIA			Only CCRT	No		No							SCCAg		Iliac lymph nodes, Para-aortic lymph nodes	Yes	Yes		Yes	Yes	No	No	Yes		No	lesion excision			CR		5.4	Progression	9.9	Death
CC000241	Both within and beyond pelvic cavity	squamous cell carcinoma	Imaging	Advanced stage	1955-08-25	61	2016-02-14	2017-03-30	13.6667	IIIA		Grade 2	Only CCRT	No		No								CT	Lung, mediastinum, Uterine cervix	Yes	Yes		Yes	No	No	No	No						PR		5.16667	Progression	17.6333	Death
CC000242	Only within pelvic cavity, multiply lesions	squamous cell carcinoma	Symptoms	Advanced stage	1951-01-20	63	1997-08-01	2014-10-01	209	IIIB			Only CCRT	No		No						vaginal bleeding			Uterine cervix	No	No		Yes	No	No	No	No						CR		64	Non-progression	66.9667	Alive
CC000243	Both within and beyond pelvic cavity	adenocarcinoma	Imaging	Advanced stage	1967-08-31	50	2016-09-28	2017-06-23	8.93333	IIIB		Grade 3	Only CCRT	Yes	Chemotherapy	No								PET-CT	Ovary, Parametrium, Left supraclavicular lymph node, Left axillary lymph node, Pelvis, Lung	Yes	Yes		No	Yes	Yes	No	Yes		No	lesion excision	3	Yes	CR	Bevacizumab	3.3	Progression	33.5333	Alive
CC000244	Only beyond pelvic cavity, multiply lesions	squamous cell carcinoma	Imaging	Advanced stage	1980-02-19	37	2016-11-01	2017-08-01	9.1	IIIB		Grade 2	Only CCRT	No		No								PET-CT	mediastinum, Pulmonary hilum	No	No		Yes	No	No	No	No						Disease progression		0	Progression	32.4667	Alive
CC000245	Only beyond pelvic cavity, multiply lesions	Adenosquamous carcinoma	Serum biomarker	Advanced stage	1961-06-16	54	2014-07-01	2015-06-15	11.6333	IIIB			Chemotherapy plus CCRT	No		No							CA125		Right subclavian lymph node, mediastinum, Liver	Yes	Yes		No	No	Yes	No	No				3	No	SD		4.73333	Progression	15.8	Death
CC000246	Only within pelvic cavity, multiply lesions	squamous cell carcinoma	Imaging	Advanced stage	1964-10-29	53	2016-11-30	2017-11-30	12.1667	IIIB			Only CCRT	No		No								MRI	Corpus uteri, Uterine cervix, Bladder, Vagina	No	No		No	Yes	No	No	No		No	Pelvic exenteration			Disease progression		0	Progression	4.06667	Death
CC000247	Only beyond pelvic cavity, solitary lesion	squamous cell carcinoma	Serum biomarker	Advanced stage	1962-05-20	55	2016-08-01	2017-10-09	14.4667	IIIB			Only CCRT	No		No							SCCAg		Left supraclavicular lymph node	No	No		Yes	No	Yes	No	Yes				2	No	CR		26.5667	Non-progression	29.9333	Alive
CC000248	Only beyond pelvic cavity, multiply lesions	squamous cell carcinoma	Imaging	Advanced stage	1956-05-03	62	2015-12-24	2018-07-03	30.7333	IIIB			Only CCRT	No		No								PET-CT	mediastinum, Pulmonary hilum	No	No		Yes	No	No	No	No						CR		19.4333	Non-progression	21.0333	Alive
CC000249	Only beyond pelvic cavity, multiply lesions	squamous cell carcinoma	Serum biomarker	Advanced stage	1965-11-15	51	2014-11-01	2017-06-26	32.2667	IIIB		Grade 2	Only radiotherapy	Yes	Chemotherapy	No							SCCAg		Left cervical lymph node, Left supraclavicular lymph node, Para-aortic lymph nodes, Humerus	No	Yes		No	No	Yes	No	No				1	No
CC000250	Only beyond pelvic cavity, multiply lesions	adenocarcinoma	Symptoms	Advanced stage	1958-09-28	59	2014-04-01	2017-06-01	38.5667	IIIB		Grade 1	Only CCRT	No		Yes	Chemotherapy	Chemotherapy				cough			Lung	No	No		No	No	Yes	No	No				1	No	SD		5.03333	Progression	34.2333	Alive
CC000251	Both within and beyond pelvic cavity	adenocarcinoma	Serum biomarker	Advanced stage	1973-01-13	45	2017-12-01	2018-07-07	7.26667	IIIB			Only CCRT	No		No							SCCAg		Uterine cervix, Bladder, Ureter, Vagina, Omentum majus, Mesentery, inguinal lymph nodes	Yes	Yes		No	No	Yes	No	No				1	No
CC000252	Both within and beyond pelvic cavity	squamous cell carcinoma	Serum biomarker	Advanced stage	1966-09-20	49	2014-10-01	2016-03-01	17.2333	IIIB			Only CCRT	No		No							SCCAg		Iliac lymph nodes, Para-aortic lymph nodes	Yes	Yes		Yes	No	No	No	No						SD		5.4	Progression	15.2333	Death
CC000253	Only within pelvic cavity, multiply lesions	adenocarcinoma	Imaging	Advanced stage	1968-02-29	48	2016-03-01	2016-07-19	4.66667	IVA	rectum		Only CCRT	No		No								PET-CT	Uterine cervix, Bladder, Rectum, Corpus uteri	No	No		No	Yes	No	No	No		No	Pelvic exenteration			CR		6.73333	Progression	10.5667	Death
CC000254	Both within and beyond pelvic cavity	squamous cell carcinoma	Symptoms	Advanced stage	1960-7--8	57	2016-05-21	2017-05-08	11.7333	IVB	left supraclavicular lymph node	Grade 2	Chemotherapy plus radiotherapy	No		No						lower limbs pain, lower limbs swelling			Uterine cervix, Corpus uteri, Vagina, Ureter, Iliac lymph nodes, Para-aortic lymph nodes, Lung, Pulmonary hilum, mediastinum	No	Yes		No	No	Yes	No	No				3	No	Disease progression		0	Progression	7.93333	Death
CC000255	Both within and beyond pelvic cavity	adenocarcinoma	Physical examination	Advanced stage	1972-09-15	43	2014-10-01	2016-02-29	17.2	IVB	omentum majus		Chemotherapy plus CCRT	No		No									Uterine cervix, Corpus uteri, Parametrium, Vagina, Abdominal wall	No	No		Yes	Yes	Yes	No	Yes		No	lesion excision	2	No	CR		2.6	Progression	17.3	Death
CC000256	Only beyond pelvic cavity, multiply lesions	squamous cell carcinoma	Serum biomarker	Advanced stage	1986-04-17	32	2016-11-14	2018-06-13	19.2	IVA	rectum	Grade 3	Chemotherapy plus CCRT	No		No							SCCAg		mediastinum, Lung	No	Yes		Yes	No	Yes	No	Yes				1	No	CR		14.1333	Progression	21.7	Alive
CC000257	Both within and beyond pelvic cavity	adenocarcinoma	Imaging	Advanced stage	1973-7--9	43	2015-04-09	2016-04-05	12.0667	IVB	omentum majus	Grade 1	Chemotherapy plus CCRT	No		No								CT	Lung, Right supraclavicular lymph node, mediastinum, Corpus uteri	Yes	Yes		No	No	Yes	No	No				2	No	SD		5.66667	Progression	26.2333	Death
CC000259	Only within pelvic cavity, multiply lesions	squamous cell carcinoma	Symptoms	Early stage	1972-12-01	43	2011-01-17	2016-06-01	65.4	IA1			Surgery	No		No			Open surgery	Hysterectomy	Yes	abdominal pain			Vagina, Bladder	No	Yes		No	Yes	Yes	No	Yes		No	Pelvic exenteration	1	No	CR		44.7333	Non-progression	46.6667	Alive
CC000260	Both within and beyond pelvic cavity	squamous cell carcinoma	Symptoms	LACC	1963-11-09	54	2012-08-01	2018-04-01	68.9667	IB2			Surgery	No		Yes	Chemotherapy plus CCRT	Radiotherapy plus chemotherapy	Open surgery	RH	No	abdominal pain			Hip bone	No	Yes		Yes	No	No	No	No						Disease progression		0	Progression	12.1667	Death
CC000261	Both within and beyond pelvic cavity	squamous cell carcinoma	Symptoms	LACC	1974-05-01	43	2011-04-01	2017-08-01	77.1333	IIA1			Surgery	No		No			Open surgery	Hysterectomy	Yes	vaginal bleeding			Vaginal stump, Bladder, inguinal lymph nodes, Iliac lymph nodes	No	Yes		No	No	Yes	No	No				1	No	CR		27.6667	Non-progression	32.4667	Alive
CC000262	Only within pelvic cavity, multiply lesions	squamous cell carcinoma	Symptoms	LACC	1973-04-25	42	1999-03-01	2014-06-05	185.833	IB2			Only radiotherapy	No		No						vaginal discharge			Corpus uteri, Uterine cervix, Vagina	No	Yes		Yes	No	No	No	No						PR		6.2	Progression	70.9	Alive
CC000263	Both within and beyond pelvic cavity	squamous cell carcinoma	Symptoms	LACC	1968-02-05	47	2014-08-18	2015-05-10	8.83333	IB2			Surgery	Yes	Chemotherapy	Yes	Chemotherapy plus radiotherapy	Radiotherapy plus chemotherapy	Open surgery	RH	No	vaginal discharge			Vagina, inguinal lymph nodes	No	No		Yes	No	No	No	No
CC000264	Both within and beyond pelvic cavity	adenocarcinoma	Symptoms	LACC	1972-11-14	41	2012-05-01	2013-12-18	19.8667	IB2			Surgery	Yes	Chemotherapy plus radiotherapy	Yes	Chemotherapy plus radiotherapy	Radiotherapy plus chemotherapy	Open surgery	Hysterectomy	No	intestinal obstruction			Pelvic peritoneum, Peritoneal peritoneum, Intestine (multiple)	No	Yes		No	Yes	Yes	No	Yes		No	lesion excision	1	No	Disease progression		0	Progression	9.2	Death
CC000265	Only beyond pelvic cavity, multiply lesions	squamous cell carcinoma	Symptoms	Early stage	1977-12-04	36	2010-05-01	2013-04-01	35.5333	IB1		Grade 3	Surgery	No		No			Open surgery	RH	Yes	backache			Para-aortic lymph nodes, Psoas major muscle	No	No		No	Yes	No	No	No		No	lesion excision			CR		4.73333	Progression	11.1333	Death
CC000267	Both within and beyond pelvic cavity	squamous cell carcinoma	Imaging	LACC	1968-01-14	48	2013-01-10	2016-03-28	39.1	IIA2		Grade 1	Surgery	No		Yes	Chemotherapy plus CCRT	Radiotherapy plus chemotherapy	Open surgery	RH	No			CT	Iliac lymph nodes, Para-aortic lymph nodes, Hepatic capsule	Yes	Yes		Yes	No	Yes	No	Yes				1	Yes	CR	Apatini	7.1	Non-progression	48.8333	Alive
CC000269	Both within and beyond pelvic cavity	squamous cell carcinoma	Symptoms	Early stage	1977-05-22	36	2005-12-21	2008-01-01	24.7	IA2			Surgery	No		No			laparoscopy plus transvaginal	RT	Yes	vaginal bleeding			Uterine cervix, Left supraclavicular lymph node	No	Yes		Yes	No	Yes	No	Yes				1	No	PR		3.2	Progression	149.133	Alive
CC000270	Only within pelvic cavity, solitary lesion	adenocarcinoma	Imaging	Early stage	1955-10-23	62	2015-12-01	2018-03-27	28.2333	IB1		Grade 2	Surgery	No		Yes	Chemotherapy	Chemotherapy	Open surgery	Hysterectomy	No			MRI	Vaginal stump	No	Yes		Yes	No	No	No	No						CR		11.2333	Progression	24.5333	Alive
CC000271	Both within and beyond pelvic cavity	adenocarcinoma	Symptoms	Early stage	1968-09-07	45	2010-05-01	2012-11-01	30.5	IB1			Chemotherapy plus CCRT	No		No						abdominal pain, swelling of lower extremity			Ovary, Corpus uteri, Iliac lymph nodes, Rectum, Sigmoid colon	Yes	Yes		No	Yes	Yes	No	Yes		No	Pelvic exenteration	1	No	Disease progression		0	Progression	7.06667	Death
CC000272	Both within and beyond pelvic cavity	squamous cell carcinoma	Symptoms	LACC	1979-09-07	37	2014-09-15	2016-06-01	20.8333	IIA2		Grade 3	Surgery	Yes	Chemotherapy plus radiotherapy	No			Open surgery	RH	Yes	abnormal defecation (tenesmus), backache			Rectum, Levator ani muscle, Ovary, inguinal lymph nodes	No	Yes		Yes	Yes	Yes	No	Yes		No	Pelvic exenteration	3	No	CR		36.8	Non-progression	46.6667	Alive

## Sheet: Sheet1
Patients No.	Patients No.
CC000001	CC000096
CC000002	CC000105
CC000003	CC000132
CC000004	CC000155
CC000005	CC000189
CC000006	CC000190
CC000007	CC000202
CC000010	CC000035
CC000011	CC000135
CC000012	CC000158
CC000013	CC000181
CC000014
CC000015
CC000016
CC000017
CC000018
CC000019
CC000022
CC000025
CC000026
CC000028
CC000031
CC000033
CC000036
CC000037
CC000040
CC000041
CC000043
CC000046
CC000047
CC000048
CC000049
CC000050
CC000054
CC000055
CC000056
CC000057
CC000058
CC000063
CC000064
CC000069
CC000071
CC000072
CC000073
CC000079
CC000081
CC000083
CC000085
CC000086
CC000088
CC000089
CC000090
CC000094
CC000097
CC000098
CC000101
CC000103
CC000104
CC000106
CC000107
CC000109
CC000110
CC000111
CC000112
CC000113
CC000114
CC000115
CC000116
CC000117
CC000118
CC000119
CC000120
CC000121
CC000126
CC000129
CC000136
CC000137
CC000139
CC000146
CC000148
CC000150
CC000151
CC000152
CC000153
CC000154
CC000157
CC000159
CC000163
CC000164
CC000165
CC000168
CC000169
CC000170
CC000171
CC000096
CC000105
CC000132
CC000185
CC000188
CC000155
CC000189
CC000191
CC000192
CC000193
CC000194
CC000197
CC000198
CC000201
CC000190
CC000207
CC000208
CC000202
CC000216
CC000218
CC000224
CC000226
CC000228
CC000229
CC000035
CC000233
CC000234
CC000235
CC000236
CC000237
CC000239
CC000242
CC000246
CC000135
CC000158
CC000253
CC000259
CC000262
CC000181
CC000270
